# Supplementary material for: Phylogeny, Taxonomy and Morphological Characteristics of Apiospora (Amphisphaeriales, Apiosporaceae)
Source: Microorganisms. 2024 Jul 4;12(7):1372. doi: 10.3390/microorganisms12071372 (PMC11278877; doi:10.3390/microorganisms12071372)
Supplement: Supplementary file 1 [file microorganisms-12-01372-s001.zip]

Archive with 6 entries (6 files):
- Figure S1. The ML tree of ITS sequence.pdf
- Figure S2.The ML tree of LSU sequence.pdf
- Figure S3. The ML tree of tef sequence.pdf
- Figure S4. The ML tree of tub sequence.pdf
- Table S1.docx
- Text S1. The combined ITS-LSU-TEF1a┴-TUB2 sequences.txt
