# Supplementary material for: Phylogeny, Taxonomy and Morphological Characteristics of Apiospora (Amphisphaeriales, Apiosporaceae)
Source: Microorganisms. 2024 Jul 4;12(7):1372. doi: 10.3390/microorganisms12071372 (PMC11278877; doi:10.3390/microorganisms12071372)
Supplement: Supplementary file 1 [file microorganisms-12-01372-s001.zip › Text S1. The combined ITS-LSU-TEF1a┴-TUB2 sequences.txt]

>Arthrinium_caricicola__CBS145127_
TCTCCGTTGGTGAACCAGCG-GAGGGATCATTATAGAGTCTTAAAAAACTCCCAAACCCA-T-GT--GAAC-TTATCATATTGTTGCCTCGGCGTAAGCG---AGG---------------GGCCTGGACCG---------------TTTGCC----------------------------------------------------------AACTCGGTA---------------------TATCGGGACG-------------------------------------CC----------------------------TCCCGC-----------------------------------------------------------------------------------CCGCCGGTGGACATACC-AAACTCTGT-TTTTATTGAATC-TCTGAGTG--ATTATTA--AATAAATCAAAACTTTCAACAACGGATCTCTTGGTTCTGGCATCGATGAAGAACGCAGCGAAATGCGATAAGTAATGTGAATTGCAGAATTCAGTGAATCATCGAATCTTTGAACGCACATTGCGCCCATTAGTATTCTAGTGGGCATGCCTGTTCGAGCGTCATTTCAACCCCTAAGCACAGCTTATTGTTGGGAGACTGCGGTAAAACGCAGCTCCTCAAAGTCAGTGGCGGAGAGACAGT-GTCCTCTGAGCGTAGTA-----TTATTTTCTCGCTTTTGTCAGGTGC-TGCCCCCCTTGCCATAAAACACC-------------------------------------------------ACGGCGAGTGAAGCGGGAACAGC-TCAAATTTGAAATCTGGCCCTTGGGTCCGAGTTGTAATTTGTAGAGGATGATTTTGGCGCGGTGCCTTCCGAGTTCCCTGGAACGGGACGCCTTAGAGGGTGAGAGCCCCGTACGGTTGGACACCAAGCCTTTGTAAATCTCCTTCGACGAGTCGAGTAGTTTGGGAATGCTGCTCAAAATGGGAGGTACATTTCTTCTAAAGCTAAATATTGGCCAGAGACCGATAGCGCACAAGTAGAGTGATCGAAAGATGAAAAGCACTTTGAAAAGAGGGTTAAATAGCACGTGAAATTGTTGAAAGGGAAGGACTTATGAGCAGACTTTTTCTAGGCGGATCATCCGGTGTTCTCACCGGTGCAC-TTCGCCTAGTCGAGGCCAGCATCAGTTTTCGGAGGGGGATAAAAGCTTTAGGAATGTGGCTCTTTC--GGGAGTGTTATAGCCTATTGCATAATACCCTTCTGGGGACTGAGGTACGCGCTTCTGCAAGGATGCTGGCGTAATGCTCATCAGTCACCCGTCTTGAAACACGGACCAAGGAGTCG-AACATTTATGCGAGTGTTTGGGTGTTAAACCCTCACGCGTAATTAAAGTGAACGGAGGTGAGAGCCCTTACGGGTGCATCATCGACCGATCCTGATGTCTTCGGATGGATTTGAGTAAGAGCATAACTGTTCGGACCCGAAAGATGGTGAACTATGCGTGGATAGGGTGAAGCCAGAGGAAACTCTGGTGGAGGCTCGCAGCGGTTCTGACGTGCAAATCGATCGTCAAATCTGCGCAT-GGGGGCGAAA------GACTAATCGAACCATGCGC-----------------------------------------TATTCTCA--------------------TCATTGCC----GCTGGTACTGGTGAGTTCGAGGCTGGTATCTCCAAGGATGGCCAGACTCGTGAGCACGCTCTGCT---------CGCCTTCAC----------------CCTCGGTGTCAAGCAGCTCATCGT-----CGCCATCAACAAGATGGACAC--------CACCAAGTGGTCCGAGGCCCGCT-------------------ACAAGGAGATCAT--------CAAGGAGACCTCCTCTTTCATCAAGAAGGTTGGCTACAACCCCAAGGAGGTCGCTTTCGTCCCCATCTCCGGTTTCCACGGAGACAACATGTTGGAGGAGTCCGCCAACATGCCCTGGTACAAGGGATGGGAGAAGGAGACCAAGGCTGGTGGCAAGAAGACTGGAAAGACCCTC------------------TTCGATGCCATCGACTCCATCAACCCCCCTTCGCGTCCTACCGATAAGCCCCTCCGTCTTCCCCTCCAGGATGCTGCCTTTTGGTGCGTA--CATCCACGCGCCGAC------GCGAGTCTCTCGTCGAGATGCCG-------------------------ACTACGACTACG-------------GCAACG----G--------------------CTGCAGCCGG-AAT--------------ACAAGCACACAG------TACTGACA---TG-------CATCACAGGCAACAGATCTCTGGCGAGCACGGTCTCGACAGCAATGGCGTGTATG---------------------TAA---TCCTCACTCCCCTTTT--CCTCGACATGGCGGATGTCATGAATGGTGGAGACACCAAAACTGACTC-TCCTAC-AGTTACAACGGCACCTCCGAGCTCCAGCTGGAGCGCATGAGCGTCTACTTCAACGAGGCTTCCGGCAACAAGTACGTTCCCCGTGCCGTCCTCGTCGATCTCGAGCCCGGTACCATGGATGCTGTCCGCGCTGGTCCTTTCGGTCAGCTGT-------------------------------
>Apiospora_acutiapicum_KUMCC_20_0210_
TCTCCGTTGGTGAACCAGCG-GAGGGATCATTACAGAGTTA-TAC-AACTCCCACACCATTT-GC--CAACTTTACTCAGTTAT-GCCTCGGCGTAAGCT---CCG----TACGG-------G-GCTGCCGG---------------GTCGCGCTGCGGG----------------------------------------CGACAGC----TACCCTGTA---GC---------------TTACCCTGTAG--C---------GCTACCCTG-------------TA-GC-----------------GTTA-------CCCTGCGG------------------------------------------------------------------------C-----GGCCCGCCGGTGG--AAACG-AAACTCTTG-TTTTATTGTATCTTCTGAGCG-TCTTATTTT-AATAAGTTAAAACTTTCAACAACGGATCTCTTGGTTCTGGCATCGATGAAGAACGCAGCGAAATGCGATAAGTAATGTGAATTGCAGAATTCAGTGAATCATCGAATCTTTGAACGCACATTGCGCCCATCAGTATTCTGGTGGGCATGCCTGTTCGAGCGTCATTTCAACCCTTAAGCCTAGCTTAGTGTTGGGAATCGACCGT--AGGGTCGTTCCTTAAAGACAGTGGCGGAGCGGCAGTGGTCCTCTGAGCGTAGTAA--ATTTATT-TCTCGCTTTTGTCAGGCCC-TGTC-CTCCCGCCATAAAACCCCCAATTTTT-TAGTGGTTGACCTCGGATCAGGTAGGAATACCCGCTGAACACGGCGAGTGAAGCGGGAACAGC-TCAAATTTGAAATCTGGC--TTCGGCCCGAGTTGTAATTTGTAGAGGATGCTTTTGGTGCGGTGCCTTCTGAGTTCCCTGGAACGGGACGCCTTAGAGGGTGAGAGCCCCGTACAGTTGGACACCAAGCCTATGTAAAGCTCCTTCGACGAGTCGAGTAGTTTGGGAATGCTGCTCAAAATGGGAGGTATATTTCTTCTAAAGCTAAATACTGGCCAGAGACCGATAGCGCACAAGTAGAGTGATCGAAAGATGAAAAGCACTTTGAAAAGAGGGTTAAAAAGTACGTGAAATTGTTGAAAGGGAAGCGCTCATGACCAGACTTGTGCCCTGCGGATCATCCAGCCTTCTGGCTGGTGCAC-TTCGCTTGGTTCAGGCCAGCATCGGTTCTCTGAGGGGGATAAAAGCTTCAGGGACGTGGCTCCTCC--GGGAGCGTTATAACCTGTTGCAAAATACCCCTCGGGGGACCGAGGTTCGCGCAT-CGCAAGGATGCTGGCGTAATGGTCATCAGCGACCCGTCTTGAAACACGGACCAAGGAGTCA-AGCATTAGTGCGAGTGTTTGGGTGTAAAACCCGCACGCGTAATGAAAGTGAACGTAGGTGAGAGCCCTTCGGGGCGCATCATCGACCGATCCTGATGTTCTCGGATGGATTTGAGTAAGAGCATTAACGCTTGGACCCGAAAGATGGTGAACTATGCTTGGATAGGGTGAAGCCAGAGGAAACTCTGGTGGAGGCTCGCAGCGGTTCTGACGTGCAAATCGATCGTCAAATCTGAGCAT-GGGGGCGAAA------GACTAATCGAACCATGAAAAATTTAGTTGTACTCATT-----------TTTTTCCAGTTTTCTTGTTC------CACATCATGATCATC--------------------------------------GCGGCTGGCATTGCTATCCCTCTTCACCCCGCCTTCAG-AGTTGA--CCCCTCCAT-TTGAGATTTTTCTTATCCTGGAG--GGGCAACCCAGCCC---TGTGT------CCCCACTTTCCC-----TA-CACAATTTGGCGT-GGAC---CT-CGAACGG-GCCCAGTAT-CCAAAAAGTC-CT--------CAATTGGAATAATGC-AACAT-CAA--TTCTGAC---AACCA-TAATAGGAAGCCGCCGAACTCGGCAAGGGGTTC-------------------------CTTCAAAGGTGCGTGGGTTCTTG----------ACAAGCTCAAGGCCGAGCGTGAGCG---TGGTATCACTATCGATATTGCTCTGTGGACCTTCGAGACTGACGACTACAATGTCACCGCCCTTGACCCTCCCGGTCA------CCGTGATTTCATCAAGAACGCTGCTTTCTGGTGCGTA--CCTACTT-CGCCTTCTTCTT-GCCCGTCGATCGACCCGAATTCGTTCCGGTTCAATGC-----------GATACAAATTCA-----AGCTGGCAGAGGCG----GCCTATCTA------------CGTCGATCAA-TTT--------------GGGAGGGTACAGGA----TACTGACT-AGTG----TCCCCTTACAGGCAACAGATTTCCAGCGAGCACGGCCTCGACAGCAATGGAGTGTAAG-TCTT--------GCCCG-TACAA----CGCCACCTTGCTT-G--CTTCCTGCTGACAGAT-----------------------------CCC-TTCGAT-AGCTACAACGGTACCTCTGAGCTCCAGTTGGAGCGCATGAGCGTTTACTTCAACGAGGCTTCCGGCAACAAGTACGTTCCTCGTGCCGTCCTCGTCGATCTCGAGCCCGGTACTATGGACGCCGTCCGTGCCGGTCCTTTCGGCCAGCTTTTCCGCCCCGACAACTTCGTTTTCGGTCAATC
>Apiospora_agari_KUC21333_
----------------------AGGGATCATTACAGAGTTA-TCC-AACTCCCA-ACCCTTT-GT--TAAC-CTACCCAGTTAT-GCCTCGGCGTAAGCT---CGG----TTGGA------GGCACCCGCC----------------GTTACCCTGTAGC--------------------------------------------AGC----TACCCTGTA---GC-------------AGCTACCCGGTAG------TGACGGACTGCCAGA----------------------------------------------TCCAACCG------------------------------------------------------------------------C-----GGCCCGCCGGCGG-TACACT-AAACTA-TG-TTTTATTTTATATTCTGAGCG-TCTTATTTT-AATAAGTTAAAACTTTCAACAACGGATCTCTTGGTTCTGGCATCGATGAAGAACGCAGCGAAATGCGATAAGTAATGTGAATTGCAGAATTCAGTGAATCATCGAATCTTTGAACGCACATTGCGCCCATCAGTATTCTGGTGGGCATGCCTGTTCGAGCGTCATTTCAACCCTTAAGCCTAGCTTAGTGTTGGGAATCTGCTGT--ATTGCAGTTCCTTAAAGACAGTGGCGGAGCGGCGGTAGTCCTCTGAGCGTAGTAA---TTTATT-TCTCGCTTTTGTCAGGCTC-TGTC-CTCCCGCCATAAAACCCCCAATTTTT--AGTGGTTGACCTCGGATCAGGTAGGAATA-----------CGGCGAGTGAAGCGGGAACAGCTTCAAATTTGAAATCTGGCCCTTGGGTCCGAGTTGTAATTTGCAGAGGATGCTTTTGGTGCGGTGCCTTCCGAGTTCCCTGGAACGGGACGCCTTAGAGGGTGAGAGCCCCGTACGGTTGGCCACCAAGCCTGTGTAAAGCTCCTTCGACGAGTCGAGTAGTTTGGGAATGCTGCTCAAAATGGGAGGTATATTTCTTCTAAAGCTAAATACTGGCCAGAGACCGATAGCGCACAAGTAGAGTGATCGAAAGATGAAAAGCACTTTGAAAAGAGGGTTAAATAGCACGTGAAATTGTTGAAAGGGAAGGATTTATGACCAGACTTTTTCTGGGGGGATCATCCGGTGTTCTCACCGGTGCAC-TTCCCCCAGTAGAGGCCAGCATCGGTTTCGGCCGGGGGATAAAAGCTTCGGGAATGTGGCTCCTTC--GGGAGTGTTATAGCCCGTTGCATAATACCCTGGCGGGGACCGAGGTTCGCGCAT-TGCAAGGATGCTGGCGTAATGGTTATTAATCACCCGT------------------GAG----AAGGTTAGTTAAGTTGCTC---TCATAACCCATTTCACGTTCCCAA----------------------------------GTCATTCATTCCCG-TGTCATC-------------------------------------AAAAATGA------------------------------------------------------------------------CGGCTGGCACACTTTTGCCT------------------------------------------------------------------------------------------------------------------------------------------------------------TCTCGCCCTCTTCACCCCGCCTCGAG-GGTTTA--CCCCTCCAT--TGAGATTTTTCTCACTCTGGAG--GGGCAACTAAACCC---TGTGT------CCCCACTGTCAC-----TG-CACAATTTCACACACG-----CCCCGCACGG-GCCAAACAT-CCCGGAAATCTTT--------CAATTGAAT--TTGG-AACAT-GAT--TGCTGAC---AACCAATAACAGGAAGCCGCCGAACTCGGCAA-GGGTTC-------------------------TTTCAAGTATGCGTGGGTTCTTG----------ACAAGCTCAAGGCCGAGCGTGAGCG---TGGTATCACCATCGATATTGCTCTGTGGAAGTTCGAGACAGAGGAGTACAATGTCACCGTCATTGACGCTCCCGGTCA------CCGTGATTTCATCAAGAACA-----------------------------------------CCCATCAAGCGACCTGAATTCGAAACAATTCAACGC-----------GATACGAATACA--GCCGCCTTGC-GGGACG----GCCTACCTT------------CGTCGATCAG-TTC---AAGGCAATTT-GGGAGGGTTCAGGA----TACTGACT-AGTC----TTTCATTTTAGGCAACAGATTTCCAGCGAGCACGGTCTTGACAGCAATGGAGTGTAAG-TCTT--------GCCTA-TACAA----TAATACGCACATT-A--CGTCCAGCTGACATTA-----------------------------CAATCGGTAT-AGCTACAACGGTACCTCTGAGCTCCAGCTGGAGCGCATGAGTGTCTACTTCAACGAGGCTTCTGGCAACAAGTATGTTCCCCGTGCCGTTCTCGTCGATCTCGAGCCCGGTACCATGGACGCCGTCCGCGCTGGTCCCTTCGGCCAACTCTTCCGCCCCGACAACTTCGTT-----------
>Apiospora_aquatica_S_642_
-----------------------------------------------------------TTT-GT--AAACTTTACTCAGTTAT-GCCTCGGCGTGAACT---GCG----TACGG------AG-GCAGAGT-----GGT--------GTTACCCGGTAGC----------------------------------------------T----TACCCTGTA---GG---------------TTACCCTGTAG--C---------GCTACCCTG-------------TA-TC-----------------AAC--------TCCCGC-G------------------------------------------------------------------------C-----AGCCCGCCGGTGG-TACACT-AAACTCTTG-TTTTATTTTATATTCTGAGCG-TATTATTTT-AATAA-TTAAAACTTTCAACAACGGATCTCTTGGTTCTGGCATCGATGAAGAACGCAGCGAAATGCGATAAGTAATGTGAATTGCAGAATTCAGTGAATCATCGAATCTTTGAACGCACATTGCGCCCATCAGTATTCTGGTGGGCATGCCTGTTCGAGCGTCATTTCAACCCTTAAGCCTAGCTTAGTGTTGGGAATCTACTGT--ATTGTAGTTCCTTAAAGACAGTGGCGGAGCGATAGTTGTCCTCTGAGCGTAGTAA--ATTTATT-TCTCGCTTCTGTAAGGCTC-TGTC-CTCCCGCCATAAAACCCCCAATTTTT-TAGTGGTTGACCTCGGATCAGGTAGGAATACCCGCTGAAC------AGTGAAGCGGGAACAGC-TCAAATTTGAAATCTGGCCCTTGGGTCCGAGTTGTAATTTGCAGAGGATGCTTTTGGTGCGGTGCCTTCCGAGTTCCCTGGAACGGGACGCCTTAGAGGGTGAGAGCCCCGTACGGTTGGACACCAAGCCTATGTAAAGCTCCTTCGACGAGTCGAGTAGTTTGGGAATGCTGCTCAAAATGGGAGGTATATTTCTTCTAAAGCTAAATATTGGCCAGAGACCGATAGCGCACAAGTAGAGTGATCGAAAGATGAAAAGCACTTTGAAAAGAGGGTTAAATAGCACGTGAAATTGTTGAAAGGGAAGGATTTATGACCAGACTTTTTCTGGGGGGATCATCCGGTGTTCTCACCGGTGCAC-TTCCCCCAGTTGAGGCCAGCATCGGTTTCTGTCGAGGGATAAAAGCTTTAGGAATGTGGCTCTCTCCGGGGAGTGTTATAGCCTGTTGCATAATACCTTGACGGGGACCGAGGTTCGCGCAT-TGCAAGGATGCTGGCGTAATGGTTATTAATCACCCGTCTTGAAACACGGACCAAGGAGTCG-AACATTTGTGCGAGTGTTTGGGTGTTAAACCCTCACGCGTAATGAAAGTGAACGGAGGTGAGAGCCTTTAGGGGTGCATCATCGACCGATCCTGATGTCTTCGGATGGATTTGAGTAAGAGCATAACTGTTCGGACCCGAAAGATGGTGAACTATGCGTGGATAGGGTGAAGCCAGAGGAAACTCTGGTGGAGGCTCGCAGCGGTTCTGACGTGCAAATCGATCGTCAAATCTGCGCAT-GGGGGCGAAA------GACTAATCGAACCAT---------------------------------------------------------------------------------------------------------------------------------------------------------------------------------------------------------------------------------------------------------------------------------------------------------------------------------------------------------------------------------------------------------------------------------------------------------------------------------------------------------------------------------------------------------------------------------------------------------------------------------------------------------------------------------------------------------------------------------------------------------------------------------------------------------------------------------------------------------------------------------------------------------------------------------------------------------------------------------------------------------------------------------------------------------------------------------------------------------------------------------------------------------------
>Apiospora_arctoscopi_KUC21331_
----------------------AGGGATCATTACAGAGTTA-TAC-AACTCCCATACCATTT-GT--AAACTTTACTCAGTTAT-GCCTCGGCGTGAACT---GCG----TACGG------AG-GCAGAGT-----GGT--------GCTACCCTGTAGC---------------------------------------------GC----TACCCTGTA--------------------------------------------------------------------------------------------------TCCCGC-G------------------------------------------------------------------------C-----AGCCCGCCGGTGG-TACACT-AAACTCTTG-TTTTATTTTATATTCTGAGCG-TATTATTTT-AATAA-TTAAAACTTTCAACAACGGATCTCTTGGTTCTGGCATCGATGAAGAACGCAGCGAAATGCGATAAGTAATGTGAATTGCAGAATTCAGTGAATCATCGAATCTTTGAACGCACATTGCGCCCATCAGTATTCTGGTGGGCATGCCTGTTCGAGCGTCATTTCAACCCTTAAGCCTAGCTTAGTGTTGGGAATCTACTGT--ATTGTAGTTCCTTAAAGACAGTGGCGGAGCGATAGTTGTCCTCTGAGCGTAGTAA--ATTTATT-TCTCGCTTCTGTAAGGCTC-TGTC-CTCCCGCCATAAAACCCCCAATTTTT-TAGTGGTTGACCTCGGATCAGGTAGGAATA-----------CGGCGAGTGAAGCGGGAACAGC-TCAAATTTGAAATCTGGCCTTCGGGTCCGAGTTGTAATTTGCAGAGGATGCTTTTGGTGCGGTGCCTTCCGAGTTCCCTGGAACGGGACGCCTTAGAGGGTGAGAGCCCCGTACGGTTGGACACCAAGCCTATGTAAAGCTCCTTCGACGAGTCGAGTAGTTTGGGAATGCTGCTCAAAATGGGAGGTATATTTCTTCTAAAGCTAAATATTGGCCAGAGACCGATAGCGCACAAGTAGAGTGATCGAAAGATGAAAAGCACTTTGAAAAGAGGGTTAAATAGCACGTGAAATTGTTGAAAGGGAAGGATTTATGACCAGACTTTTTCTAGGGGAATCATCCGGTGTTCTCACCGGTGCAC-TTCCCCTAGTTGAGGCCAGCATCGGTTTCTGTCGAGGGATAAAAGCTTTAGGAATGTGGCACCCTCCGGGGTGTGTTATAGCCTGTTGCATAATACCTTGACGGGGACCGAGGTTCGCGCAT-TGCAAGGATGCTGGCGTAATGGTTATTAATCACCCGT------------------GAG----AAGGTTAGTTCTACTCATCATTTCCCATTTTCCCA-------------------------------------GTCACATCATCAA-----------------------------------ACATCACTG-----------------------------------------------------------------------------CTGGCGCACACGTCG----------------------------------------------------------------------TC------------------------------------------------------------------------------------------GTTGCCGTC---------TCCCTCCACCCCGCCTTGAG-AGTCGA--CCCCTCCAT-TGTGATTTTTCTCTATTTTGGAG--GGGCAACTCAACCC---TGTGT------CCCCACTTTCAC-----TG-CACAAATTGGCAG-GGGC---CT-CGCACGG-GCCCAACAT-CACAAAAGTC-CC--------CAACTGGAT--TTGC-AACAT-CGA--TACTGAC---AACCAATAATAGGAAGCCGCCGAACTCGGCAA-GGGTTC-------------------------TTTCAAGTATGCCTGGGTTCTTG----------ACAAGCTCAAGGCCGAGCGCGAGCG---TGGTATCACCATCGATATTGCTCTGTGGAAGTTCGAGACTGAGGAGTACAATGTCACCGTCATTGACGCTCCCGGTCA------CCGTGATTTCATCAAGAACA-----------------------------------CCTC--TCGCTCGTGCGACCTAAATTCGGACCGGTCCAATGC-----------GATACGATTACA-----GCCCAGC-GGCACG----ACCTGCCCA------------CGTCGATCAA-TTT---GGGGCAATAT-AGGATGGAACAGGA----TACTGACT-AGTG----TGTCCCATTAGGCAACAGATTTCCAGCGAGCACGGTCTCGACAGCAATGGAGTGTAAG-TCTTGCC-----GCCTCTCCCAG----TGCCAC----CTT-G--CATTTGGCTGACAGTT-----------------------------CAA-CTTTAT-AGCTACAACGGTACCTCTGAGCTCCAGCTGGAGCGCATGAGCGTCTACTTCAACGAGGCTTCGGGCAACAAGTATGTTCCCCGTGCCGTTCTCGTCGATCTCGAGCCCGGTACCATGGACGCCGTCCGTGCCGGTCCCTTCGGCCAGCTTTTCCGCCCCGACAACTTCGTC-----------
>Apiospora_arundinis_CBS_124788_
TCTCCGTTGGTGAACCAGCG-GAGGGATCATTACAGAGTTA-TAC-AACTCCCATACCATCT-GT--TAAC-CTACCCAGTTAT-GCCTCGGCGTAAGCT---CGG-----TTGG------AG-GCA-------------------------CCTGCAGC---------------------------------------------------TACCCTGTA---GT---------------------TGCGG------------ACTGC-----------------CA-AC----------------------------TCCAGCCG------------------------------------------------------------------------C-----GGCCCGCCGGCGG-TACACT-AAACTC-TG-TTTTATTTTATATTCTGAGCG-TCTTATTTT-AATAAGTTAAAACTTTCAACAACGGATCTCTTGGTTCTGGCATCGATGAAGAACGCAGCGAAATGCGATAAGTAATGTGAATTGCAGAATTCAGTGAATCATCGAATCTTTGAACGCACATTGCGCCCATCAGTATTCTGGTGGGCATGCCTGTTCGAGCGTCATTTCAACCCTTAAGCCTAGCTTAGTGTTGGGAATCTGCTGT--ACTGCAGTTCCTTAAAGACAGTGGCGGAGCGGCGGTAGTCCTCTGAGCGTAGTAA---TTTATT-TCTCGCTTTTGTCAGGCTC-TGTC-CTCCCGCCATAAAACCCCCAATTTTT-TAGTGGTTGACCTCGGATCAGGTAGGAATACCCGCTGAACACGGCGAGTGAAGCGGGAACAGC-TCAAATTTGAAATCTGGCCCTTGGGTCCGAGTTGTAATTTGCAGAGGATGCTTTTGGTGCGGTGCCTTCCGAGTTCCCTGGAACGGGACGCCTTAGAGGGTGAGAGCCCCGTACGGTTGGCCACCAAGCCTGTGTAAAGCTCCTTCGACGAGTCGAGTAGTTTGGGAATGCTGCTCAAAATGGGAGGTATATTTCTTCTAAAGCTAAATACTGGCCAGAGACCGATAGCGCACAAGTAGAGTGATCGAAAGATGAAAAGCACTTTGAAAAGAGGGTTAAATAGCACGTGAAATTGTTGAAAGGGAAGGATTTATGACCAGACTTTTTCTGGGGGGATCATCCGGTGTTCTCACCGGTGCAC-TTCCCCCAGTTGAGGCCAGCATCGGTTTCTGCCGGGGGATAAAAGCTTTGGGAATGTGGCTCCTTC--GGGAGTGTTATAGCCCGTTGCATAATACCCTGGCGGGGACCGAGGTTCGCGCAT-TGCAAGGATGCTGGCGTAATGGTTATTAATCACCCGTCTTGAAACACGGACCAAGGAGTCG-AACATTTGTGCGAGTGTTTGGGTGTTAAACCCTCACGCGTAATGAAAGTGAACGGAGGTGAGAGCCTTTAGGGGTGCATCATCGACCGATCCTGATGTCTTCGGATGGATTTGAGTAAGAGCATAACTGTTCGGACCCGAAAGATGGTGAACTATGCGTGGATAGGGTGAAGCCAGAGGAAACTCTGGTGGAGGCTCGCAGCGGTTCTGACGTGCAAATCGATCGTCAAATCTGCGCAT-GGGGGCGAAA------GACTAATCGAACCATGAGAAGGTTAGTTCAACTGCTC--------TTATCACCCATTCCACGTCCCAAAAACATTCCCATATCATCAAAAACGACG----ACTGGCACACTT--------------------TTTGCCTTGTCGCCCTCTTCACCCCGCCTCAGG-CGTTTA--CCCCTCCAT--CGAGATTTTTCTCACTTTGGAG--GGGCAACTAAACCC---TGTGT------CCCCACTTTCAC-----TG-CACAATTTGACAC-AAGC---CC-CGCACGG-ACCAAACACCCCAGAAATT--TT--------CAATTGAAT--TTGC-AACAT-GAT--TGCTGAC---AACCAATAACAGGAAGCCGCCGAGCTCGGCAA-GGGTTC-------------------------TTTCAAGTATGCGTGGGTTCTTG----------ACAAGCTCAAGGCCGAGCGTGAGCG---TGGTATCACCATTGATATTGCTCTGTGGAAGTTCGAGACTGAGGAGTACAATGTCACCGTCATTGACGCTCCCGGTCA------CCGTGATTTCATCAAGAACACTGCTTTCTGGTGCGTA--CCTACTT-CGCCATTCCCAT-GCCCATCAAGCAACCTGAATTCGAACCGATTCAACGC-----------GATACGAATACA--GCCGCCTGGC-GAGACG----GCCTACCTA------------CGTCGATTTG-TTC---AAGACAATTT-GGGAGGGTTCAGGA----TACTGACT-AGTC----ACTCAATTTAGGCAACAGATTTCCAGCGAGCACGGTCTTGACAGCAATGGAGTGTAAG-TCTG--------GCCTC-TCCGA----TAACACGCTCACT-A--CGTCGAGCTGACATTT-----------------------------CAATCGTTAT-AGCTACAACGGTACCTCTGAGCTCCAGCTGGAGCGCATGAGCGTCTACTTCAACGAGGCTTCTGGCAACAAGTATGTTCCCCGTGCCGTTCTCGTCGATCTCGAGCCCGGTACCATGGACGCCGTCCGCGCCGGTCCCTTCGGCCAGCTCTTCCGCCCCGACAACTTCGTCTTCGGTCAATC
>Arthrinium_aureum_CBS_244_83
---------------------------------CCGAGTTA-TAC-AACTCCCACACCATTT-GC--CAAC-TTACTCAGTTAT-GCCTCGGCGTAAGCT---CCG----TACGG------GG-GCTGCCG----------------GGTGCGTTGCGGG----------------------------------------CGACAGC----TACCCTGTA---GC---------------TTACCCTGTAG--C---------GCTACCCTG-------------TA-GC-----------------GTA--------CCCTGCGG------------------------------------------------------------------------C-----GGCCCGCCGGTGG--AAACG-AAACTCTTG-TTTTATTGTATCGTCTGAGCG-TCTTATTTT-AATAAGTTAAAACTTTCAACAACGGATCTCTTGGTTCTGGCATCGATGAAGAACGCAGCGAAATGCGATAAGTAATGTGAATTGCAGAATTCAGTGAATCATCGAATCTTTGAACGCACATTGCGCCCATCAGTATTCTGGTGGGCATGCCTGTTCGAGCGTCATTTCAACCCTTAAGCCTAGCTTAGTGTTGGGAATCGACTGT--ATTGTCGTTCCTTAAAGACAGTGGCGGAGCGGCAGTGGTCCTCTGAGCGTAGTAA--ATTTATT-TCTCGCTTTTGTCAGGCCC-TGTC-CTCCCGCCATAAAACCCCCCATCTTT-TAGTG-----------------------------------ACGGCGAGTGAAGCGGGAACAGC-TCAAATTTGAAATCTGGCCCTTGGGTCCGAGTTGTAATTTGCAGAGGATGCTTTTGGTGCGGTGCCTTCCGAGTTCCCTGGAACGGGACGCCTTAGAGGGTGAGAGCCCCGTACGGTTGGCCACCAAGCCTGTGTAAAGCTCCTTCGACGAGTCGAGTAGTTTGGGAATGCTGCTCAAAATGGGAGGTATATTTCTTCTAAAGCTAAATACTGGCCAGAGACCGATAGCGCACAAGTAGAGTGATCGAAAGATGAAAAGCACTTTGAAAAGAGGGTTAAATAGCACGTGAAATTGTTGAAAGGGAAGGATTTATGACCAGACTTTTTCTAGGGGGATCATCCGGTGTTCTCACCGGTGCAC-TTCCCCTAGTGGAGGCCAGCATCGGTTTCTGTCGGGGGATAAAAGCTTCAGGAATGTGGCTCCCTTCGGGGAGTGTTATAGCCTGTTGCATAATACCCTGACGGGGACCGAGGTTCGCGCAT-TGCAAGGATGCTGGCGTAATGGTTATTAATCACCCGTCTTGAAACACGGACCAAGGAGTCG-AACATTTGTGCGAGTGTTTGGGTGTTAAACCCTCACGCGTAATGAAAGTGAACGGAGGTGAGAGCCTTTCGGGGTGCATCATCGACCGATCCTGATGTCTTCGGATGGATTTGAGTAAGAGCATAACTGTTCGGACCCGAAAGATGGTGAACTATGCGTGGATAGGGTGAAGCCAGAGGAAACTCTGGTGGAGGCTCGCAGCGGTTCTGACGTGCAAATCGATCGTCAAATCTGCGCAT-GGGGGCGAAA------GACTAATCGAACCATGAGAAGGTTAGTTCTGCTGCTC----------ATTTTCACATTCACCTTTCCC----------ATATTATCACCCGTCGCG----GCTGGCATCCAT---------------GTCGCTGTC---------CCTCCTCACCCCGCATTCAG-AGTTGA--CCCCTCCAT-TTGAGATTTTTCTTATCTTGGAG--GGGTAAACCAACCC---TGTGT-------CCCACTTTCAT-----TA-CACAATTAGGCAC-GGAC---CT-CGCACGG-GCCCAACAT-CCAAAAAGCC-CC--------CAATTGGGAT-TTGC-AACAT-CAA--TTCTGAC---AACCA-TCGTAGGAAGCTGCCGAGCTCGGCAA-GGGTTC-------------------------CTTCAAGTATGCGTGGGTTCTTG----------ACAAGCTCAAGGCCGAGCGTGAGCG---TGGTATCACCATCGATATTGCTCTGTGGAAGTTCGAGACTGAGGAGTACAATGTCACCGTCATTGACGCTCCCGGTCA------CCGTGATTTCATCAAGAACACTGCTTTCTGGTGCGTA--TCTACTT-CGCCTTCTTCTT-GCCCGTTGATCGACCCGAATTCGAACCGGTTCGATGC-----------GATACATATACA-----GGCTGGCAGAGGCG----GCCTATCTA------------CGTCGATCAA-TTT--------------GGGAGGGCACAGGA----TACTGACT-AGTG----TTCCCTTGTAGGCAACAGATTTCCAGCGAGCACGGTCTCGACAGCAATGGAGTGTAAG-TCTT--------GCCTG-TACAA----CGCCGCCTTGCTT-G--CTTCCCGCTGACTGTT-----------------------------CCG-TTCGAT-AGCTACAACGGTACCTCTGAGCTCCAGTTGGAGCGCATGAGCGTCTACTTCAACGAGGCTTCCGGCAACAAGTATGTTCCCCGTGCCGTCCTCGTCGATCTCGAGCCTGGTACCATGGACGCCGTCCGTGCCGGTCCTTTCGGCCAGCTTTTCCGCCCCGACAACTTCGTTTTCGGTCAATC
>Apiospora_balearica__CBS_145129_
TCTCCGTTGGTGAACCAGCG-GAGGGATCATTACAGAGTTA-TAC-AACTCCCACACCATTT-GT--CAACTTTACTCAGTTAT-GCCTCGGCGTAAGCT---CAG----TATGG------AG-GCGTGCCA------------------------TCGC---------------------------------------------------TACCCTGTA---GC---------------------GATGG-----------------CATT----------------TC----------------------------TCCCGCTG------------------------------------------------------------------------C-----GGCCCGCCGGTGG-TACACT-AAACTCTTG-TTTTACTTTACGTTCTGAGCG-TCTTATTTT-AATAAGTTAAAACTTTCAACAACGGATCTCTTGGTTCTGGCATCGATGAAGAACGCAGCGAAATGCGATAAGTAATGTGAATTGCAGAATTCAGTGAATCATCGAATCTTTGAACGCACATTGCGCCCATCAGTATTCTGGTGGGCATGCCTGTTCGAGCGTCATTTCAACCCTTAAGCCTAGCTTAGTGTTGGGAATCTACTGC--ATTGTAGTTCCTTAAAGACAGTGGCGGAGCGATAGTGGTCCTCTGAGCGTAGTAA--ATTTATT-TCTCGCTTTTGTCAGGCCC-TATC-TTCTCGCCATAAAACCCC-------------------------------------------------ACGGCGAGTGAAGCGGGAACAGC-TCAAATTTGAAATCTGGCCCTTGGGTCCGAGTTGTAATTTGCAGAGGATGCTTTTGGTGCGGTGCCTTCCGAGTTCCCTGGAACGGGACGCCTTAGAGGGTGAGAGCCCCGTACGGTTGGCCACCAAGCCTGTGTAAAGCTCCTTCGACGAGTCGAGTAGTTTGGGAATGCTGCTCAAAATGGGAGGTATATTTCTTCTAAAGCTAAATACTGGCCAGAGACCGATAGCGCACAAGTAGAGTGATCGAAAGATGAAAAGCACTTTGAAAAGAGGGTTAAATAGCACGTGAAATTGTTGAAAGGGAAGGATTTATGACCAGACTTTTTCTAGGGGGATCATCCGGTGTTCTCACCGGTGCAC-TTCCCCTGGTTGAGGCCAGCATCGGTTTCTGTCGGGGGATAAAAGCTTCGGGAATGTGGCTCCTTC--GGGAGTGTTATAGCCTGTTGCATAATACCCTGACGGGGACCGAGGTTCGCGCAT-TGCAAGGATGCTGGCGTAATGGTTATTAATCACCCGTCTTGAAACACGGACCAAGGAGTCG-AACATTTGTGCGAGTGTTTGGGTGTTAAACCCTCACGCGTAATGAAAGTGAACGGAGGTGAGAGCCCTTCGGGGTGCATCATCGACCGATCCTGATGTCTTCGGATGGATTTGAGTAAGAGCATAACTGTTCGGACCCGAAAGATGGTGAACTATGCGTGGATAGGGTGAAGCCAGAGGAAACTCTGGTGGAGGCTCGCAGCGGTTCTGACGTGCAAATCGATCGTCAAATCTGCGCAT-GGGGGCGAAA------GACTAATCGAACCAT-------------------------------------------------------------------------------------------------------------------------------------------------------------------------------------------------------------------------------------------------------------------------------------------------------------------------------------------------------------------------------------------------------------------------------------------------------------------------------------------------------------------------------------------------------------------------------------------CTGCTTTCTGGTGCGTA--CCTACTT-CGCCTTCTC----GCCCATCGATCGAACTGATTTCGAACCGGTCCAATGG-----------GATACAAATACA-----AGCTACTGAAGACG----GCCTCTCTA------------CGTCGATCAG-TTC---GGGACATTTT-GGGAGGGTACAGGA----TACTGACT-AGTG----TCCCCTTATAGGCAACAGATTTCCAGCGAGCACGGTCTTGACAGCAATGGAGTGTGAG-TCTT--------GCCAA-TACAA----AGTTAC----CTT-G--CTTCTCACTGACAGTT-----------------------------CCG-CTCGAT-AGCTACAACGGTACCTCTGAGCTCCAGCTGGAGCGCATGAGCGTCTACTTCAACGAAGCCTCGGGCAACAAGTATGTTCCCCGTGCCGTCCTCGTCGATCTCGAGCCCGGTACCATGGACGCCGTCCGCGCCGGTCCTTTCGGTCAGCTTT-------------------------------
>Apiospora_bambusicola_MFLUCC_20_0144_
TCTCCGTTGGTGAACCAGCG-GAGGGATCATTACAGAGTTA-TAC-AACTCCCA-ACCATTT-GT--TAACCTTACCTAGTTAT-GCCTCGGCGTAAGCT---GGG-----ACGGGTTGACGGTGCTACCCT----GGA--------GCTACCCTGTAGC--------------------------GCTGGGGGGTTACCCGGTAGC----TACCCTGTA---GC----------------TACCCTGTAG--------------------------------------------------------------------CCCGCCG-------------------------------------------------------------------TCACACCCCCTAGCCCGCCGGTGG-TACACT-AAACTCTTG-TTTTATTGTATCTTCTGAGCG-TCTTATTT--AATAAGTTAAAACTTTCAACAACGGATCTCTTGGTTCTGGCATCGATGAAGAACGCAGCGAAATGCGATAAGTAATGTGAATTGCAGAATTCAGTGAATCATCGAATCTTTGAACGCACATTGCGCCCATTAGTATTCTAGTGGGCATGCCTGTTCGAGCGTCATTTCAACCCTTAAGCCTAGCTTAGCGTTGGGAATCTGCTGT--ACTGCAGTTCCTTAAAGACAGTGGCGGAGCGGCAGTGGTCCTCTGAGCGTAGTAA--TTCTTTA-TCTCGCTTTTGTTAGGCCC-TGTC-CTCTCGCCATAAAACCCCAAATTTTT--AGTGGTTGACCTCGGATCAGGTAGGAATACCCGCTGAACACGGCGAGTGAAGCGGGAACAGC-TCAAATTTGAAATCTGGCCTTCGGGTCCGAGTTGTAATTTGCAGAGGATGCTTTTGGTGCGGTGCCTTCCGAGTTCCCTGGAACGGGACGCCTTAGAGGGTGAGAGCCCCGTACGGTTGGCCACCAAGCCTGTGTAAAGCTCCTTCGACGAGTCGAGTAGTTTGGGAATGCTGCTCAAAATGGGAGGTATATTTCTTCTAAAGCTAAATACTGGCCAGAGACCGATAGCGCACAAGTAGAGTGATCGAAAGATGAAAAGCACTTTGAAAAGAGGGTTAAATAGCACGTGAAATTGTTGAAAGGGAAGGATTTATGACCAGACTTTTTCTGGGGGGATCATCCGGTGTTCTCACCGGTGCAC-TTCCCCCAGTTGAGGCCAGCATCGGTTTCTGCCGGGGGATAAAAGCTTCGGGAATGTGGCTCCTTC--GGGAGTGTTATAGCCCGTTGCATAATACCCTGGCGGGGACCGAGGTTCGCGCATCTGCAAGGATGCTGGCGTAATGGTTATTAATCACCCGTCTTGAAACACGGACCAAGGAGTCG-AACATTTGTGCGAGTGTTTGGGTGTTAAACCCTCACGCGTAATGAAAGTGAACGGAGGTGAGAGCCCTTTAGGGTGCATCATCGACCGATCCTGATGTCTTCGGATGGATTTGAGTAAGAGCATAACTGTTCGGACCCGAAAGATGGTGAACTATGCGTGGATAGGGTGAAGCCAGAGGAAACTCTGGTGGAGGCTCGCAGCGGTTCTGACGTGCAAATCGATCGTCAAATCTGCGCAT-GAGAAGGTAAGTTCTACACATTTCTGATTTTGCACATTTTCCATTCCCTCTGC-------------------------------------------AAAATCCATTATGACG----GATAGCCTAC-----------------GTTGCTGTT---------CCTCTTCACCCCGCTTTGAC-GATTGA--CCCCTCCAT--CGAGATTTTTCTTGTCGAGGAG--GGGCAATTCAACCC---TGTGT------CTCCACCTACGC-----TA-CACACCTTGATAT-GCAC---CCACGCACGG-ACATGGAAT-CCAAAAATCC-TT--------CGATCGGAT--CTGCAAACATTTAG---GCTGAC---AATTA-TTACAGGAAGCCGCCGAACTTGGCAA-GGGTTC-------------------------CTTCAAGTATGCGTGGGTTCTTG----------ACAAGCTCAAGGCCGAGCGTGAGCG---TGGTATCACCATCGATATCGCTCTGTGGAAGTTCGAGACTGAGGAGTACAATGTCACCGTCATTGACGCTCCCGGTCA------CCGTGATTTCATCAAGAACA--------------------------------------------------------------------------------------------------------------------------------------------------------------------------------------------------------------------------------------------------------------------------------------------------------------------------------------------------------------------------------------------------------------------------------------------------------------------------------------------------------------------------------------------------------------------
>Apiospora_biserialis_CGMCC3_20135_
TCTCCGTTGGTGAACCAGCG-GAGGGATCATTACAGAGTTA-TAC-AACTCCCACACCATTT-GT--TAAC-TTAC-CAGTTAT-GCCTCGGCGTGAACT---GCG----TACGG------AG-GCAGGTCG----GGT--------GTTACCCTGTAGC-----------------------CTACCCTGTAGGCTACCCGGTAGC----TACCCTGTA---GG---------------CTACCCTGTAG--C----------GTACCCTG-------------CA-CC------------------AC--------TCCCGC-G------------------------------------------------------------------------C-----AGCCCGCCGGTGG--ACACT-AAACTCTTG-TTTTATTGTATCGTCTGAGCG-TATTATTTT-AATAA-TTAAAACTTTCAACAACGGATCTCTTGGTTCTGGCATCGATGAAGAACGCAGCGAAATGCGATAAGTAATGTGAATTGCAGAATTCAGTGAATCATCGAATCTTTGAACGCACATTGCGCCCATCAGTATTCTGGTGGGCATGCCTGTTCGAGCGTCATTTCAACCCTTAAGCCTAGCTTAGTGTTGGGAATCTACTGT--ACTGTAGTTCCTTAAAGACAGTGGCGGAGCGATAGTTGTCCTCTGAGCGTAGTAA--ATTTATT-TCTCGCTTCTGTAAGGCTC-TGTC-CTCCCGCCATAAAACCCCCAATTTTT-TAGTGGTTGACCTCGGATCAGGTAGGAATACCCGCTGAACACGGCGAGTGAAGCGGGAACAGC-TCAAATTTGAAATCTGGCCCTTGGGTCCGAGTTGTAATTTGCAGAGGATGCTTTTGGTGCGGTGCCTTCCGAGTTCCCTGGAACGGGACGCCTTAGAGGGTGAGAGCCCCGTACGGTTGGACACCAAGCCTATGTAAAGCTCCTTCGACGAGTCGAGTAGTTTGGGAATGCTGCTCAAAATGGGAGGTATATTTCTTCTAAAGCTAAATATTGGCCAGAGACCGATAGCGCACAAGTAGAGTGATCGAAAGATGAAAAGCACTTTGAAAAGAGGGTTAAATAGCACGTGAAATTGTTGAAAGGGAAGGATTTATGACCAGACTTTTTCTAGGGGGATCATCCGGTGTTCTCACCGGTGCAC-TTCCCCTAGTTGAGGCCAGCATCGGTTTCTGTCGGGGGATAAAAGCTTTAGGAATGTGGCTCCCTCCGGGGAGTGTTATAGCCTGTTGCATAATACCCTGACGGGGACCGAGGTTCGCGCAT-TGCAAGGATGCTGGCGTAATGGTTATTAATCACCCGTCTTGAAACACGGACCAAGGAGTCG-AACATTTGTGCGAGTGTTTGGGTGTTAAACCCTCACGCGTAATGAAAGTGAACGGAGGTGAGAGCCTTTCGGGGTGCATCATCGACCGATCCTGATGTCTTCGGATGGATTTGAGTAAGAGCATTAATGTTCGGACCCGAAAGATGGTGAACTATGCGTGGATAGGGTGAAGCCAGAGGAAACTCTGGTGGAGGCTCGCAGCGGTTCTGACGTGCAAATCGATCGTCAAATCTGCGCAT-GGGGGCGAAA------GACTAATCGAACCGT------------TCTAC---TC-------ATCACTT-CCCA----TATTCCCA----ATCAC---ATCATCAAACATCGCT----GCTGTCATTCAC---------------GCTGCTGTCGGTG-TC--TCCCTTCACCCCGCCTTGAG-GCTCGA--CCCCTCCAT-TGGAATTTTTTCCTATCTTGGAG--GGGCAACTCAACCC---TGTGT------CCCCACTTTCAC-----TG-CACAAATTGGCAC-GGGC---CT-CGCACGG-GCCCAACAT-CCACAAAGTC-CT--------CAATTGGAT--ATGC-AACAT-GGA--TACTGAC---AACCAATAATAGGAAGCCGCCGAGCTCGGCAA-GGGTTC-------------------------TTTCAAGTATGCCTGGGTTCTTG----------ACAAGCTCAAGGCCGAGCGTGAGCG---TGGTATCACCATCGATATTGCTCTGTGGAAGTTCGAGACTGAGGAGTACAACGTCACCGTCATTGACGCTCCCGGTCA------CCGTGATTTCATCAAGAACACTGCTTTCTGGTGCGTA--CCTGCTT-CGCCTTTACCTC--CCGATCATGCGACCTGAACTCGAACCGGTCCAATGC-----------GATACGATCACC-----GACCGACGGGGACG----ACTTGCTTT------------CAACGATCAG--TT--TGGGACAGTTT-GGGACGGAACAGGA----TACTAACT-AGCG----TGTCCCTCTAGGCAACAGATTTCCAGCGAGCACGGTCTCGACAGCAATGGAGTGTAAG-TC-TTGCC----GCCTG-TCTAG----CGTCGC----CTT-G--CCTCTGGCTGACAGTT-----------------------------CAA-CTTTAT-AGCTACAACGGTACCTCGGAGCTCCAGCTGGAGCGCATGAGCGTCTACTTCAACGAGGCTTCGGGCAACAAGTATGTTCCCCGTGCCGTTCTCGTCGATCTCGAGCCCGGTACCATGGACGCTGTCCGTGCCGGTCCCTTCGGCCAGCTTTTCCGCCCCGACAACTTCGTTTTCGGTCAATC
>Apiospora_camelliae_sinensis_LC5007_
--------------CCTGCG-GAGGGATCATTACAGAGTTA-TAC-AACTCCCATACCATTT-GT--AAACTTTACTCAGTTAT-GCCTCGGCGTGAACT---GCG----TACGG------AGTGTAGAGT-----GGT--------GTTACCCGGTAGCT--------------------------------------------------TACCCTGTA---GG---------------TTACCCTGTAG--C---------GCTACCCTG-------------CA-TC-----------------GC---------TCCCGC-G------------------------------------------------------------------------C-----AGCCCGCCGGTGG-TACACT-AAACTCTTG-TTTTATTTTATATTCTGAGCG-TATCATTTT-AATAA-TTAAAACTTTCAACAACGGATCTCTTGGTTCTGGCATCGATGAAGAACGCAGCGAAATGCGATAAGTAATGTGAATTGCAGAATTCAGTGAATCATCGAATCTTTGAACGCACATTGCGCCCATCAGTATTCTGGTGGGCATGCCTGTTCGAGCGTCATTTCAACCCTTAAGCCTAGCTTAGTGTTGGGAATCTACTGT--ATTGTAGTTCCTTAAAGACAGTGGCGGAGCGATAGTTGTCCTCTGAGCGTAGTAA--ATTTATT-TCTCGCTTCTGTAAGGCTC-TATT-CTCCCGCCATAAAACCCCCAATTTTT-TAGTGGTTGACCTCGGATCAGGTAGGAATACCCGCTGAAC-CGGCGAGTGAAGCGGGAACAGC-TCAAATTTGAAATCTGGCCCTTGGGTCCGAGTTGTAATTTGCAGAGGATGCTTTTGGTGCGGTGCCTTCCGAGTTCCCTGGAACGGGACGCCTTAGAGGGTGAGAGCCCCGTACGGTTGGACACCAAGCCTATGTAAAGCTCCTTCGACGAGTCGAGTAGTTTGGGAATGCTGCTCAAAATGGGAGGTATATTTCTTCTAAAGCTAAATATTGGCCAGAGACCGATAGCGCACAAGTAGAGTGATCGAAAGATGAAAAGCACTTTGAAAAGAGGGTTAAATAGCACGTGAAATTGTTGAAAGGGAAGGATTTATGACCAGACTTTTTCTGGGGGGATCATCCGGTGTTCTCACCGGTGCAC-TTCTCCCAGTTGAGGCCAGCATCGGTTTCTGTCGAGGGATAAAAGCTTTAGGAATGTGGCTCCTCTCGGGGAGTGTTATAGCCTGTTGCATAATACCTTGACGGGGACCGAGGTTCGCGCAT-TGCAAGGATGCTGGCGTAATGGTTATTAATCACCCGTCTTGAAACACGGACCAAGGAGTCG-AACATTTGTGCGAGTGTTTGGGTGTTAAACCCTCACGCGTAATGAAAGTGAACGGAGGTGAGAGCCTTTAGGGGTGCATCATCGACCGATCCTGATGTCTTCGGATGGATTTGAGTAAGAGCATAACTGTTCGGACCCGAAAGATGGTGAACTATGCGTGGATAGGGTGAAGCCAGAGGAAACTCTGGTGGAGGCTCGCAGCGGTTCTGACGTGCAAATCGATCGTCAAATCTGCGCAT-GGGGGCGAAA------GACTAATCGAACCATGAGAAGGTTAGTTCTAC---TC-------ATTATTT-CCCAACTTACTTCCCC----ATCAC---ATCATCAAACATCACT----GCTGGCATACAC---------------GTCGTTGTTGTCTCCC--TCCCTTCACCCCGCCTTGAG-CCTCGA--CCCCTCCAT-TGGGATTTTCTTT-ATCTTGGAG--GGGCAACTCAACCC---TGTGT------CCCCACTTTCAC-----TG-CACAAATTGGCGC-GGGC---CC-CGCACGG-GCCCAACAT-CAAAAAAGTC-CT--------CAATTGGAT--ATGC-AACAT-CGA--TACTGAC---AACCA-TAATAGGAAGCCGCCGAACTCGGCAA-GGGTTC-------------------------TTTCAAGTATGCCTGGGTTCTTG----------ACAAGCTCAAGGCCGAGCGCGAGCG---TGGTATCACCATCGATATTGCTCTGTGGAAGTTCGAGACTGAGGAGTACAATGTCACCGTCATTGACGCTCCCGGTCA------CCGTGATTTCATCAAGAACACTGCTTTCTGGTGCGTA--CCTGCTT-CGCCTTTTCCTC--CCGATCGTGCGACCTGAACTCGAACCGGTCCAATGC-----------GATACGATTACA-----GCCCGGC-GGGACG----ACCTTCCTG------------CGTCGATCAG-TTT--TGGGGCAATTT-AGGACGGAACAGGA----TACTGACT-AATA----TGTCCCTTTAGGCAACAGATTTCCAGCGAGCACGGTCTCGACAGCAATGGAGTGTAAG-TC-TTGCCTACCGCCTG-CCCAA----CGCCAC----CTT-G--CACCTGGCTGACAGTT-----------------------------CGA-CTTTAT-AGCTACAACGGTACCTCTGAGCTCCAGCTGGAGCGCATGAGCGTCTACTTCAACGAGGCTTCGGGCAACAAGTATGTTCCCCGTGCCGTTCTCGTCGATCTCGAGCCCGGTACCATGGATGCCGTCCGTGCTGGTCCCTTCGGACAGCTTTTCCGCCCTGACAACTTCGTT-----------
>Apiospora_chiangraiense__MFLUCC21_0053_
TCTCCGTTGGTGAACCAGCG-GAGGGATCATTACAGAGTTA-TAC-AACTCCCACACCATAT-GT--TAAC-TTACTCAGTTAT-GCCTCGGCGTAAGCT---GGG------CGG------AGCGGACGT-----------------GCTACCCTGGAGC---------------------------------------------------TACCCTGTA---GC----------------------GAAG------------GGGTCGCGG----------------CC----------------------------GCCCTC--------------------------------------------------------------------------C-----AGCCCGCCGGTGG-TACACG-AAACTCTTG-TTTTACTGTATCTTCTGAGCG-TCTTATTTT-AATAAGTCAAAACTTTCAACAACGGATCTCTTGGTTCTGGCATCGATGAAGAACGCAGCGAAATGCGATAAGTAATGTGAATTGCAGAATTCAGTGAATCATCGAATCTTTGAACGCACATTGCGCCCATTAGTATTCTAGTGGGCATGCCTGTTCGAGCGTCATTTCAACCCTTAAGCCTAGCTTAGTGTTGGGAATCTACTGT--ACGGTAGTTCCTCAAAGACAGTGGCGGAGCGATAGTTGTCCTCTGAGCGTAGTAA--TTACCAT-TCTCGCTTTTGTTAGGTGC-TATCTTTCTCGCCATAAAACCCCCAAATTTT-TAGTGGTTGACCTCGGATCAGGTAGGAATACCCGCTGAACACGGCGAGTGAAGCGGGAACAGC-TCAAATTTGAAATCTGGCCCTCGGGTCCGAGTTGTAATTTGCAGAGGATGCTTTTGGTGCGGTGCCTTCCGAGTTCCCTGGAACGGGACGCCTTAGAGGGTGAGAGCCCCGTACGGTTGGCCACCAAGCCTGTGTAAAGCTCCTTCGACGAGTCGAGTAGTTTGGGAATGCTGCTCAAAATGGGAGGTATATTTCTTCTAAAGCTAAATACTGGCCAGAGACCGATAGCGCACAAGTAGAGTGATCGAAAGATGAAAAGCACTTTGAAAAGAGGGTTAAATAGCACGTGAAATTGTTGAAAGGGAAGGATTTATGACCAGACTTTTTCTAGGGGGATCATCTGGTGTTCTCACCGGTGCAC-TTCCCCTAGTGGAGGCCAGCATCGGTTTCTGCCGGGGGATAAAAGCTTCGGGAATGTGGCTCCTTC--GGGAGTGTTATAGCCCGTTGCATAATACCCTGGCGGGGACCGAGGTTCGCGCATCTGCAAGGATGCTGGCGTAATGGTTATTAATCACCCGTCTTGAAACACGGACCAAGGAGTCG-AACATTTGTGCGAGTGTTTGGGTGTTAAACCCTCACGCGTAATGAAAGTGAACGGAGGTGAGAGCCCCTCGGGGTGCATCATCGACCGATCCTGATGTCTTCGGATGGATTTGAGTAAGAGCATAACTGTTCGGACCCGAAAGATGGTGAACTATGCGTGGATAGGGTGAAGCCAGAGGAAACTCTGGTGGAGGCTCGCAGCGGTTCTGACGTGCAAATCGATCGTCAAATCTGCGCAT-GGGGGCGAAA------GACTAATCGAACCTC-------------------------------------------------------------------------------------------------------------------------------------------------------------------------------------------------------------------------------------------------------------------------------------------------------------------------------------------------------------------------------------------------------------------------------------------------------------------------------------------------------------------------------------------------------------------------------------------CTGCTTTCTGGTGCGTA--CCTACTT-CGCCTCTTCCTC--CCAACTTTGCGACTTGCAGTGCAACCGAATCAATGC-----------GACGCAGATGCG-----TCTTGGC-GGCACG----GSCTGTCTC------------TGTCGATCAG-TCT---GGGGATCTTT-AGGAGGGAACAGGA----TACTGACG-AGTG----TTACCCTTTAGGCAACAGATTTCCAGCGAGCATGSCCTTGACAGCAGTGGAGTGTAAG-TCTT--------GCCCG---------TCTTTGCATTGCCTCG--TGCCGGGCTGACAGTT-----------------------------CGT-CTTGCT-AGCTACAACGGTACCTCTGAGCTCCAGCTGGAGCGCATGAGCGTGTACTTCAACGAGGCATCAGGCAACAAGTATGTTCCCCGTGCCGTTCTCGTCGATCTCGAGCCCGGTACCATGGATGCCGTCCGCGCCGGTCCTTTCGGTCAGCTTTTCCGTCCCGA---------------------
>Apiospora_chromolaenae_MFLUCC_17_1505_
TCTCCGTTGGTGAACCAGCG-GAGGGATCATTACAGAGTTA-TAC-AACTCCCATACCATCT-GT--GAAC-CTACCCAGTTAT-GCCTCGGCGTAAGCT---CGG----TTGGA--------------------------------GGCACCC-GCAGC---------------------------------------------------TACCCTGTA---GC------------TTGCTACCCTGAAG------TTGCGGGCTGCCACA----------------------------------------------TCCAGCCG------------------------------------------------------------------------C-----GGCCCGCCGGCGG-TACACG-AAACTC-TG-TTTTATTGTATCTTCTGAGCG-TCTTATTTT-AATAAGTTAAAACTTTCAACAACGGATCTCTTGGTTCTGGCATCGATGAAGAACGCAGCGAAATGCGATAAGTAATGTGAATTGCAGAATTCAGTGAATCATCGAATCTTTGAACGCACATTGCGCCCATCAGTATTCTGGTGGGCATGCCTGTTCGAGCGTCATTTCAACCCTTAAGCCTAGCTTAGTGTTGGGAATCTGCTGT--ACTGCAGTTCCTCAAAGACAGTGGCGGAGCGGCGGTAGTCCTCTGAGCGTAGTAA---TTTATT-TCTCGCTTTTGTCAGGCTC-CGTC-CTCCCGCCATAAAACCCCCATCTTTT--AGTGGTTGACCTCGGATCAGGTAGGAATACCCGCTGAACACGGCGAGTGAAGCGGGAACAGC-TCAAATTTGAAATCTGGCCCTTGGGTCCGAGTTGTAATTTGCAGAGGATGCTTTTGGTGCGGTGCCTTCCGAGTTCCCTGGAACGGGACGCCTTAGAGGGTGAGAGCCCCGTACGGTTGGCCACCAAGCCTGTGTAAAGCTCCTTCGACGAGTCGAGTAGTTTGGGAATGCTGCTCAAAATGGGAGGTATATTTCTTCTAAAGCTAAATACTGGCCAGAGACCGATAGCGCACAAGTAGAGTGATCGAAAGATGAAAAGCACTTTGAAAAGAGGGTTAAATAGCACGTGAAATTGTTGAAAGGGAAGGATTTATGACCAGACTTTTTCTGGGGGGATCATCCGGTGTTCTCACCGGTGCAC-TTCCCCCAGTGGAGGCCAGCATCGGTTTCTGCCGGGGGATAAAAGCTTCGGGAATGTGGCTCCTTC--GGGAGTGTTATAGCCCGTTGCATAATACCCTGGCGGGGACCGAGGTTCGCGCAT-TGCAAGGATGCTGGCGTAATGGTTATTAATCACCCGTCTTGAAACACGGACCAAGGAGTCG-AACATTTGTGCGAGTGTTTGGGTGTTAAACCCTCACGCGTAATGAAAGTGAACGGAGGTGAGAGCCCCTCGGGGTGCATCATCGACCGATCCTGATGTCTTCGGATGGATTTGAGTAAGAGCATAACTGTTCGGACCCGAAAGATGGTGAACTATGCGTGGATAGGGTGAAGCCAGAGGAAACTCTGGTGGAGGCTCGCAGCGGTTCTGACGTGCAAATCGATCGTCAAATCTGCGCAT-GGGGGCGAAA------GACTAATCGAACCAT---------------------------------------------------------------------------------------------------------------------------------------------------------------------------------------------------------------------------------------------------------------------------------------------------------------------------------------------------------------------------------------------------------------------------------------------------------------------------------------------------------------------------------------------------------------------------------------------------------------------------------------------------------------------------------------------------------------------------------------------------------------------------------------------------------------------------------------------------------------------------------------------------------------------------------------------------------------------------------------------------------------------------------------------------------------------------------------------------------------------------------------------------------------
>Apiospora_cordylines_GUCC_10027_
TCTCCGTTGGTGAACCAGCG-GAGGGATCATTACAGAGTTA-TAC-AACTCCCACACCATTT-GT--CAAC-TTACTCAGTTAT-GCCTCGGCGTAAGCT---CCG----TACGG---------GGCTGCCG---------------GGTGCGTTGCGGG----------------------------------------CGACAGC----TACCCTGTA---GC---------------TTACCCTGTAG--C---------GCTACCCTG-------------TA-GC-----------------GTA--------CCCTGCGG------------------------------------------------------------------------C-----GGCCCGCCGGTGG--AAACG-AAACTCTTG-TTTTATTGTATCGTCTGAGCG-TCTTATTTT-AATAAGTTAAAACTTTCAACAACGGATCTCTTGGTTCTGGCATCGATGAAGAACGCAGCGAAATGCGATAAGTAATGTGAATTGCAGAATTCAGTGAATCATCGAATCTTTGAACGCACATTGCGCCCATCAGTATTCTGGTGGGCATGCCTGTTCGAGCGTCATTTCAACCCTTAAGCCTAGCTTAGTGTTGGGAATCGACTGT--ATTGTCGTTCCTTAAAGACAGTGGCGGAGCGGCAGTGGTCCTCTGAGCGTAGTAA--ATTTATT-TCTCGCTTTTGTCAGGCCC-TGTC-CTCCCGCCATAAAACCCCCAATTTTT-TAGTGG-TGACCTCGGATCAGGTAG------------------------------------------------------------------------------------------------------------------------------------------------ATCCCGT------------------------------------CGTGGCGAGAAGGTTAGTTCTACTGCTCA-------------------------------------------------------------------------------------------------------------------------------------------------------------------------TTTTCGCATTTACCT-TTCCCATA-------------------------------------------------------------------TCATCACCCATTGCA------------------------------------------GCTGGCATA----------------------------------------------------------------------------------------------------------------------------------------------------------------------------------------------------------------------------------------------------------------------------------------CAT------------------------------------------------------------------------------------------------------------------------------------------------GTCGCTGTC---------CCTCCTCACCCCGCCTTCAG-AGTTGA--CCCCTCCAT-TTGAGATTTTTCTTATCTTGGAG--GGGTAGACCAACCC---TGTAT------CCCCACTTTCAT-----TA-CACAATTTGGCAC-GGAC---CT-CGCACAG-GCCCGGCAT-CCAAAAAGTC-CT--------CAATTGGAAT-TTGC-AACAT-CAA--TTCTGAC---AACCA-TCATAGGAAGCTGCCGAGCTCGGCAA-GGGTTC-------------------------CTTCAAGTATGCGTGGGTTCTTG----------ACAAGCTCAAGGCCGAGCGTGAGCG---TGGTATCACCATCGATATTGCTCTGTGGAAGTTCGAGACTGAGGAGTACAATGTCACCGTCATTGACGCTCCCGGTCA------CCGTGATTTCATCA------CTGCTTTCTGGTGCGTA--TCTACTT-CGCCTTCTTCTT-GCCCGTTGATCGACGCGAATTCGAACCGGTTCAATGC-----------GATACATATACA-----GGCTGGCAGAGGTG----GCCTATCTA------------CGTCGATCAA-TTT--------------GGGAGGGTACAGGA----TACTGACT-AGTG----TCCCCTTGTAGGCAACAGATTTCCAGCGAGCACGGTCTCGACAGCAATGGAGTGTAAG-TCTT--------GCCTG-TGCAA----CGCCGCCTTGCTT-G--CTTCCCGCTGACAGTT-----------------------------CCG-TTCGAT-AGCTACAACGGTACCTCTGAGCTCCAGCTGGAGCGAATGAGTGTCTACTTCAACGAGGCTTCCGGCAACAAGTATGTTCCCCGTGCCGTCCTCGTCGATCTCGAGCCCGGTACCATGGACGCCGTCCGTGCCGGTCCTTTCGGCCAGCTTTTCCGCCCCGACA-------------------
>Apiospora_cyclobalanopsidis_CGMCC3_20136_
----------------------------CATTACAGAGTTA-TAC-AACTCCCATACCATTT-GT--AAACTTTACTCAGTTAT-GCCTCGGCGTGAACT---GCG----TACGG------AG-GCAGAGT-----GGT--------GTTACCCGGTAGC----------------------------------------------T----TACCCTGTA---GG---------------TTACCCTGTAG--C---------GCTGCCCTG-------------CA-CC------------------AC--------TCCCGC-G------------------------------------------------------------------------C-----AGCCCGCCGGTGG-TACACT-AAACTCTTG-TTTTATTTTATATTCTGAGCG-TATTATTTT-AATAA-TTAAAACTTTCAACAACGGATCTCTTGGTTCTGGCATCGATGAAGAACGCAGCGAAATGCGATAAGTAATGTGAATTGCAGAATTCAGTGAATCATCGAATCTTTGAACGCACATTGCGCCCATCAGTATTCTGGTGGGCATGCCTGTTCGAGCGTCATTTCAACCCTTAAGCCTAGCTTAGTGTTGGGAATCTACTGT--ATTGTAGTTCCTTAAAGACAGTGGCGGAGCGATAGTTGTCCTCTGAGCGTAGTAA--ATTTATT-TCTCGCTTCTGTAAGGCTC-TATT-CTCCCGCCATAAAACCCCCAATTTTT-TAGTGGTTGACCTCGGATCAGGTAGGAATACCCGCTGAACACGGCGAGTGAAGCGGGAACAGC-TCAAATTTGAAATCTGGCCCTTGGGTCCGAGTTGTAATTTGCAGAGGATGCTTTTGGTGCGGTGCCTTCCGAGTTCCCTGGAACGGGACGCCTTAGAGGGTGAGAGCCCCGTACGGTTGGACACCAAGCCTATGTAAAGCTCCTTCGACGAGTCGAGTAGTTTGGGAATGCTGCTCAAAATGGGAGGTATATTTCTTCTAAAGCTAAATATTGGCCAGAGACCGATAGCGCACAAGTAGAGTGATCGAAAGATGAAAAGCACTTTGAAAAGAGGGTTAAATAGCACGTGAAATTGTTGAAAGGGAAGGATTTATGACCAGACTTTTTCTAGGGGGATCATCCGGTGTTCTCACCGGTGCAC-TTCCCCTAGTTGAGGCCAGCATCGGTTTCTGTCGAGGGATAAAAGCTTTAGGAATGTGGCTCCTTTCGGGGAGTGTTATAGCCTGTTGCATAATACCTTGACGGGGACCGAGGTTCGCGCAT-TGCAAGGATGCTGGCGTAATGGTTATTAATCACCCGTCTTGAAACACGGACCAAGGAGTCG-AACATTTGTGCGAGTGTTTGGGTGTTAAACCCTCACGCGTAATGAAAGTGAACGGAGGTGAGAGCCTTTAGGGGTGCATCATCGACCGATCCTGATGTCTTCGGATGGATTTGAGTAAGAGCATAACTGTTCGGACCCGAAAGATGGTGAACTATGCGTGGATAGGGTGAAGCCAGAGGAAACTCTGGTGGAGGCTCGCAGCGGTTCTGACGTGCAAATCGATCGTCAAATCTG---------------------------------------------------------TC-------ATCACAT-TCCA----TCTTCCCA----ATCAC---ATCATCAAACATCACT----GCTGGCATTCACGTC------------GCTGCCGTTGTCTCCC--TCCCTTCACCCCGCCTTGAG-AGTCGA--CCCCTCCAT-GGGATTTT-------TCTTGGAG--GGGCAACTCAACCC---TGTGT------CCCCACTTTCGC-----TG-CACAAATTGGCACGGGGC---CC-CGCACGG-GCCCAACAT-CCAAAATGTC-TT--------CAATTGGTT--ATGC-AACAT-CGA--TACTGAC---AACCAATAATAGGAAGCCGCCGAGCTCGGCAA-GGGTTC-------------------------TTTCAAGTATGCCTGGGTTCTTG----------ACAAGCTCAAGGCCGAGCGCGAGCG---TGGTATCACCATCGATATTGCTCTGTGGAAGTTCGAGACTGAGGAGTACAACGTCACCGTCATTGACGCTCCCGGTCA------CCGTGATTTCATCAAGAACACTGCTTTCTGGTGCGTA--CCTGCTT-CGCCTTTTCCTC--CCGATCGTGCGACCTGAACTCGAACCGGTCCAATGC-----------GATACGATTACA-----GCCCGGC-GGGACG----ACCTGCCTG------------CGTCGATCAG--TT--TGGGGCAATTT-AGGACGGAACAGGA----TACTGACT-AGTG----TGTCCCTTTAGGCAACAGATTTCCAGCGAGCACGGTCTCGACAGCAATGGAGTGTAAG-TC-TTGCTTGCCGCCTG-CCCAG----CCTCAC----CTTCG--CATCTGGCTGACAGTT-----------------------------CAA-CTTAAT-AGCTACAACGGTACCTCTGAGCTCCAGCTGGAGCGCATGAGCGTCTACTTCAACGAGGCTTCGGGCAACAAGTATGTTCCCCGTGCCGTTCTCGTCGATCTCGAGCCCGGTACCATGGACGCCGTTCGTGCTGGTCCCTTCGGACAGCTTTTCCGCCCCGACAACTTCGTTTTCGGTCAATC
>Apiospora_descalsii__CBS_145130_
TCTCCGTTGGTGAACCAGCG-GAGGGATCATTACAGAGTTA-TAC-AACTCCCACACCATTT-GT--CAACTTTACTCAGTTAT-GCCTCGGCGTAAGCT---CAG----TATGG------AG-GCGTGCCAGA-------------GCTACCCTGTAGC---------------------------------------------GT----TACCCTGTA---GC--------------GTTACCCTGTAG--C---------GATGACGTT----------------TC----------------------------TCCCGCTG------------------------------------------------------------------------C-----GGCCCGCCGGTGG-TACACT-AAACTCTTG-TTTTATTGTACGTTCTGAGCG-TCTTATTTT-AATAAGTTAAAACTTTCAACAACGGATCTCTTGGTTCTGGCATCGATGAAGAACGCAGCGAAATGCGATAAGTAATGTGAATTGCAGAATTCAGTGAATCATCGAATCTTTGAACGCACATTGCGCCCATCAGTATTCTGGTGGGCATGCCTGTTCGAGCGTCATTTCAACCCTTAAGCCTAGCTTAGTGTTGGGAATCTACTGC--ATTGTAGTTCCTCAAAGACAGTGGCGGAGCGATAGTTGTCCTCTGAGCGTAGTAA--ATTCATT-TCTCGCTTTTGTCAGGCTC-TATC-TTCTCGCCATAAAACCCC-------------------------------------------------ACGGCGAGTGAAGCGGGAACAGC-TCAAATTTGAAATCTGGCCCTTGGGTCCGAGTTGTAATTTGCAGAGGATGCTTTTGGTGCGGTGCCTTCCGAGTTCCCTGGAACGGGACGCCTTAGAGGGTGAGAGCCCCGTACGGTTGGCCACCAAGCCTGTGTAAAGCTCCTTCGACGAGTCGAGTAGTTTGGGAATGCTGCTCAAAATGGGAGGTATATTTCTTCTAAAGCTAAATACTGGCCAGAGACCGATAGCGCACAAGTAGAGTGATCGAAAGATGAAAAGCACTTTGAAAAGAGGGTTAAATAGCACGTGAAATTGTTGAAAGGGAAGGATTTATGACCAGACTTTTTCTAGGGGGATCATCCGGTGTTCTCACCGGTGCAC-TTCCCCTAGTGGAGGCCAGCATCGGTTTCTGTCGGGGGATAAAAGCTTCAGGAATGTGGCTCCTTC--GGGAGTGTTATAGCCTGTTGCATAATACCCTGACGGGGACCGAGGTTCGCGCAT-TGCAAGGATGCTGGCGTAATGGTTATTAATCACCCGTCTTGAAACACGGACCAAGGAGTCG-AACATTTGTGCGAGTGTTTGGGTGTTAAACCCTCACGCGTAATGAAAGTGAACGGAGGTGAGAGCCCTTCGGGGTGCATCATCGACCGATCCTGATGTCTTCGGATGGATTTGAGTAAGAGCATAACTGTTCGGACCCGAAAGATGGTGAACTATGCGTGGATAGGGTGAAGCCAGAGGAAACTCTGGTGGAGGCTCGCAGCGGTTCTGACGTGCAAATCGATCGTCAAATCTGCGCAT-GGGGGCGAAA------GACTAATCGAACCAT-------------------------------------------------------------------------------------------------------------------------------------------------------------------------------------------------------------------------------------------------------------------------------------------------------------------------------------------------------------------------------------------------------------------------------------------------------------------------------------------------------------------------------------------------------------------------------------------CTGCTTTCTGGTGCGTA--CCTACGT-CGCCTTCTTCTC-GCCCATCGATCGACCTGATTTCGAACCGGTCCAATGC-----------GATACAAATACA-----AGCTACTGGAGACG----GCCTCTCTA------------CGTCGATCAG-TTC---GGGACATCTT-GGGAGGGTACAGGA----TACTGACT-TGTG----TCCCCTTATAGGCAACAGATTTCCAGCGAGCACGGTCTTGACAGCAATGGAGTGTGAG-TCTT--------GCCCA-TACAA----AGTTAC----CTT-G--CTTCCCACTGACAGTT-----------------------------CCG-CTCGAT-AGCTACAACGGTACCTCTGAGCTCCAGCTGGAGCGCATGAGCGTCTACTTCAACGAAGCCTCGGGCAACAAGTATGTTCCCCGTGCCGTCCTCGTCGATCTCGAGCCCGGTACCATGGACGCCGTCCGCGCCGGTCCTTTCGGTCAGCTTT-------------------------------
>Apiospora_dichotomanthi_LC4950_
--------------------------ATCATTACAGAGTTA-TAC-AACTCCCATACCATTT-GT--AAACTTTACTCAGTTAT-GCCTCGGCGTGAACT---GCG----TACGG------AG-GCAGAGT-----GGT--------GTTACCCGGTAGCT--------------------------------------------------TACCCTGTA---GG---------------TTACCCTGTAG--C---------GCTACCCTG-------------TA-TC-----------------AAC--------TCCCGC-G------------------------------------------------------------------------C-----AGCCCGCCGGTGG-TACACT-AAACTCTTG-TTTTATTTTATATTCTGAGCG-TATTATTTT-AATAA-TTAAAACTTTCAACAACGGATCTCTTGGTTCTGGCATCGATGAAGAACGCAGCGAAATGCGATAAGTAATGTGAATTGCAGAATTCAGTGAATCATCGAATCTTTGAACGCACATTGCGCCCATCAGTATTCTGGTGGGCATGCCTGTTCGAGCGTCATTTCAACCCTTAAGCCTAGCTTAGTGTTGGGAATCTACTGT--ATTGTAGTTCCTTAAAGACAGTGGCGGAGCGATAGTTGTCCTCTGAGCGTAGTAA--ATTTATT-TCTCGCTTCTGTAAGGCTC-TATC-CTCCCGCCATAAAACCCCCAATTTTT-TAGTGGTTGACCTCGGATCAGGTAGG-----------------GCGAGTGAAGCGGGAACAGC-TCAAATTTGAAATCTGGCCCTTGGGTCCGAGTTGTAATTTGCAGAGGATGCTTTTGGTGCGGTGCCTTCCGAGTTCCCTGGAACGGGACGCCTTAGAGGGTGAGAGCCCCGTACGGTTGGACACCAAGCCTATGTAAAGCTCCTTCGACGAGTCGAGTAGTTTGGGAATGCTGCTCAAAATGGGAGGTATATTTCTTCTAAAGCTAAATATTGGCCAGAGACCGATAGCGCACAAGTAGAGTGATCGAAAGATGAAAAGCACTTTGAAAAGAGGGTTAAATAGCACGTGAAATTGTTGAAAGGGAAGGATTTATGACCAGACTTTTTCTAGGGGGATCATCCGGTGTTCTCACCGGTGCAC-TTCCCCTAGTTGAGGCCAGCATCGGTTTCTGTCGAGGGATAAAAGCTTTAGGAATGTGGCTCTCTCCGGGGAGTGTTATAGCCTGTTGCATAATACCTTGACGGGGACCGAGGTTCGCGCAT-TGCAAGGATGCTGGCGTAATGGTTATTAATCACCCGTCTTGAAACACGGACCAAGGAGTCG-AACATTTGTGCGAGTGTTTGGGTGTTAAACCCTCACGCGTAATGAAAGTGAACGGAGGTGAGAGCCTTTAGGGGTGCATCATCGACCGATCCTGATGTCTTCGGATGGATTTGAGTAAGAGCATAACTGTTCGGACCCGAAAGATGGTGAACTATGCGTGGATAGGGTGAAGCCAGAGGAAACTCTGGTGGAGGCTCGCAGCGGTTCTGACGTGCAAATCGATCGTCAAATCTGCGCAT-GGGGGCGAAA------GACTAATCGAACCATGAGAAGGTTAGTTCTACTCATC---------------ACATTCCATCTTCCCA-------ACCACATCATCCAACATCACTGCTGGCTGGCATTCCC---------------GTCGCTGCTGTTGTC---TCCCTTCACCCCGCCTTGAG---TTGA--CCCCTCCAT--TGGGATTTTTCTTTTCTTGGAG--GGGCAACCCAACCC---TGTGT------CCCCACTTTCAC-----TG-CACAAATTGGCAC-GGGC---CT-CGCACGG-ACCCAACAT-CCAAAAAGTC-TT--------CAATCTGCT--ATGC-AACAA-TGA--TACTGAC---AACCAATAATAGGAAGCCGCCGAACTCGGCAA-GGGTTC-------------------------TTTCAAGTATGCCTGGGTTCTTG----------ACAAGCTCAAGGCCGAGCGCGAGCG---TGGTATCACCATCGATATTGCTCTGTGGAAGTTCGAGACTGAGGAGTACAATGTCACCGTCATTGACGCTCCCGGTCA------CCGTGATTTCATCAAGAACACTGCTTTCTGGTGCGTA--CCTGCTT-CGCCTTTTCCTC--TCGATCGTGCGACCTGAATCCGAACCGGTCCAATGC-----------GATACGATTACA-----GCCCGGC-AGGACA----ACCTGCCTA------------CGCCGATCAG-TTT---GGGGCAATAC-AGGATGGAACAGGA----TACTGACT-AGTG----TATCCCTTTAGGCAACAGATTTCCAGCGAGCACGGTCTCGACAGCAATGGAGTGTAAG-TCTTGCC-----GCCTG-CCCAG----CGTCAC----CTT-G--CGTCTGGCTGACATTT-----------------------------CAA-CTTTAT-AGCTACAACGGTACCTCTGAGCTCCAGCTGGAGCGCATGAGCGTCTACTTCAACGAGGCTTCGGGCAACAAGTATGTTCCCCGTGCCGTCCTCGTCGATCTCGAGCCCGGTACCATGGATGCCGTCCGTGCTGGTCCCTTCGGACAGCTTTTCCGCCCCGACAACTTCG-------------
>Apiospora_esporlensis__CBS_145136_
----------------------------CATTACAGAGTTA-TAC-AACTCCCATACCATCT-GT--TAAC-CTACCCAGTTAT-GCCTCGGCGTAAGCT---CGG----TTGGA--------------------------------GGCAGCCCGGCGC---------------------------------------------------TACCCTGTA---GC------------------GCCGGCTG--C---------GCTAC--------------------------------------------------TCCGGCCG------------------------------------------------------------------------C------GCCCGCCGGCGG-TACACT-AAACTA-TG-TTTTATTTTACCTTCTGAGCG-TCTTATTTT-AATAAGTTAAAACTTTCAACAACGGATCTCTTGGTTCTGGCATCGATGAAGAACGCAGCGAAATGCGATAAGTAATGTGAATTGCAGAATTCAGTGAATCATCGAATCTTTGAACGCACATTGCGCCCATCAGTATTCTGGTGGGCATGCCTGTTCGAGCGTCATTTCAACCCTTAAGCCTAGCTTAGTGTTGGGAATCTACTGT--ACTGTAGTTCCTTAAAGACAGTGGCGGAGCGGCAGTGGTCCTCTGAGCGTAGTAA---TTTATT-TCTCGCTTTTGTCAGGCCC-TGTC-CTCCCGCCGTAAAACCCC-------------------------------------------------ACGGCGAGTGAAGCGGGAACAGC-TCAAATTTGAAATCTGGCCCTTGGGTCCGAGTTGTAATTTGCAGAGGATGCTTTTGGTGCGGTGCCTTCCGAGTTCCCTGGAACGGGACGCCTTAGAGGGTGAGAGCCCCGTACGGTTGGCCACCAAGCCTGTGTAAAGCTCCTTCGACGAGTCGAGTAGTTTGGGAATGCTGCTCAAAATGGGAGGTATATTTCTTCTAAAGCTAAATACTGGCCAGAGACCGATAGCGCACAAGTAGAGTGATCGAAAGATGAAAAGCACTTTGAAAAGAGGGTTAAATAGCACGTGAAATTGTTGAAAGGGAAGGATTTATGACCAGACTTTTTCTGGGGGGATCATCCGGTGTTCTCACCGGTGCAC-TTCCCCCAGTTGAGGCCAGCATCGGTTTCTGTCGGGGGATAAAAGCTTCAGGAATGTGGCTCCTTC--GGGAGTGTTATAGCCTGTTGCATAATACCCTGACGGGGACCGAGGTTCGCGCAT-TGCAAGGATGCTGGCGTAATGGTTATTAATCACCCGTCTTGAAACACGGACCAAGGAGTCG-AACATTTGTGCGAGTGTTTGGGTGTTAAACCCTCACGCGTAATGAAAGTGAACGGAGGTGAGAGCCTTTCGGGGTGCATCATCGACCGATCCTGATGTCTTCGGATGGATTTGAGTAAGAGCATAACTGTTCGGACCCGAAAGATGGTGAACTATGCGTGGATAGGGTGAAGCCAGAGGAAACTCTGGTGGAGGCTCGCAGCGGTTCTGACGTGCAAATCGATCGTCAAATCTGCGCAT-GGGGGCGAAA------GACTAATCGAACCAT--------------------------------------------------------------------------------------------------------------------------------------------------------------------------------------------------------------------------------------------------------------------------------------------------------------------------------------------------------------------------------------------------------------------------------------------------------------------------------------------------------------------------------------------------------------------------------------------------------------------------------------------------TGAGCTCGAACCGATTATATTC-----------GATACGAAGGCC--GTCGCCCGAC-GGGCCG----GCCTACTTG------------CGTCGATCTG-TTC---AAGACCATTC-GGGAGGGTACAGGA----TACTGACA-GGTC----TCCCCTTTTAGGCAACAGATTTCCAGCGAGCACGGTCTTGACAGCAATGGAGTGTAAGTTT----------GTCTGTCCCAT---ATCACAC---ACATTA--CATCTAGCTGACATGT-----------------------------CAA-TTTGAT-AGCTACAACGGCACCTCTGAGCTCCAGCTGGAGCGCATGAGCGTCTACTTCAACGAGGCCTCGGGCAACAAGTATGTTCCTCGTGCCGTCCTCGTCGATCTCGAGCCCGGTACCATGGACGCCGTCCGCGCTGGTCCCTTCGGTCAGCTCT-------------------------------
>Apiospora_euphorbiae_IMI_285638b
---------------------------------CAGAGTTA-TAC-AACTCCCATACCATCT-GT--GAAC-CTACCCAGTTAT-GCCTCGGCGTAAGCT---CGG----TTGGA------GGCACCCGCA----------------GCTACCCTGTCGC-------------------------------------------TTGC----TACCCTGTA---GC------------TAGCTACCCTGAAG------TTGCGGGCTGCCACA----------------------------------------------TCCAGCCG------------------------------------------------------------------------C-----GGCCCGCCGGCGG-TACACG-AAACTC-TG-TTTTATTGTATCTTCTGAGCG-TCTTATTTT-AATAAGTTAAAACTTTCAACAACGGATCTCTTGGTTCTGGCATCGATGAAGAACGCAGCGAAATGCGATAAGTAATGTGAATTGCAGAATTCAGTGAATCATCGAATCTTTGAACGCACATTGCGCCCATCAGTATTCTGGTGGGCATGCCTGTTCGAGCGTCATTTCAACCCTTAAGCCTAGCTTAGTGTTGGGAATCTGCTGT--ACTGCAGTTCCTCAAAGACAGTGGCGGAGCGGCGGTAGTCCTCTGAGCGTAGTAA---TTTATT-TCTCGCTTTTGTCAGGCTC-CGTC-CTCCCGCCATAAAACCCCCATCTTTT-------------------------------------------------------------AGT--------------------------------------------------------------------------------------------------------------------------------------------------------------------------------------------------------------------------GAGACCGATAGCGAACAAGTAGAGTGATCGAAAGATGAAAAGCACTTTGAAAAGAGGGTTAAATAGCACGTGAAATTGTTGAAAGGGAAGGATTTATGACCAGACTTTTTCTGGGGGGATCATCCGGTGTTCTCACCGGTGCAC-TTCCCCCAGTGGAGGCCAGCATCGGTTTCTGCCGGGGGATAAAAGCTTCGGGAATGTGGCTCCTTC--GGGAGTGTTATAGCCCGTTGCATAATACCCTGGCGGGGACCGAGGTTCGCGCAT-TGCAAGGATGCTGGCGTAATGGTTATTAATCACCCGTCTTGAAACACGGACCAAG---------------------------------------------------------------------------------------------------------------------------------------------------------------------------------------------------------------------------------------------------------------------------------------------------------------------------------------------------------------------------------------------------------------------------------------------------------------------------------------------------------------------------------------------------------------------------------------------------------------------------------------------------------------------------------------------------------------------------------------------------------------------------------------------------------------------------------------------------------------------------------CTGCCTTCTGGTGCGTT--CCTACTTCCGCCGTTCTCAT-GCCCCTCAAGCAACCTGAATTCGAACCGATTCAACGC-----------GATACGAATACA--GCCACCTGGC-ACCACG----GCCTACCTA------------CGTCGACCAC-TGT---AAGACATTTT-GGGAGGGTTTAGGA----AACTGACT-AGTC----TCTCTTTTTAGGCAACAGATTTCCAGCGAGCACGGTCTTGACAGCAATGGAGTGTAAG-TCTG--------GCCTA-TATGA----TAATACACACACT-A--CGTCTAGCTGACATTT-----------------------------CAATCTCTAT-AGCTACAACGGTACCTCTGAGCTCCAGCTGGAGCGCATGAGCGTCTACTTCAACGAGGCTTCTGGCAACAAGTATGTTCCCCGTGCCGTTCTCGTCGATCTCGAGCCCGGTACCATGGACGCCGTCCGCGCCGGTCCCTTCGGCCAGCTCTTCCGCCCCGACAACTTCGTTTTCGGTCAATC
>Apiospora_fermenti_KUC21289_
----------------------AGGGATCATTACAGAGTTA-TAC-AACTCCCACACCATTT-GT--TAAC-TTACTCAGTTAT-GCCTCGGCGTGAACT---GCG----TACGG------AG-GCAGGTCG----GGT--------GTTACCCTGTAGC-----------------------CTACCCTGTAGGTTACCCGGTAGC----TACCCTGTA---GG---------------TTACCCTGTAG--C----------TTACCCTG-------------CA-CC-----------------AC---------TCCCGC-G------------------------------------------------------------------------C-----AGCCCGCCGGTGG-TACACT-AAACTCTTG-TTTTATTGTATCTTCTGAGCG-TATTATTTT-AATAA-TTAAAACTTTCAACAACGGATCTCTTGGTTCTGGCATCGATGAAGAACGCAGCGAAATGCGATAAGTAATGTGAATTGCAGAATTCAGTGAATCATCGAATCTTTGAACGCACATTGCGCCCATCAGTATTCTGGTGGGCATGCCTGTTCGAGCGTCATTTCAACCCTTAAGCCTAGCTTAGTGTTGGGAATCTACTGT--ACTGTAGTTCCTTAAAGACAGTGGCGGAGCGATAGTTGTCCTCTGAGCGTAGTAA--ATTTATT-TCTCGCTTCTGTAAGGCTC-TGTC-CTCCCGCCATAAAACCCCCAATTTTT-TAGTGGTTGACCTCGGATCAGGTAGGAATA-----------CGGCGAGTGAAGCGGGAACAGC-TCAAATTTGAAATCTGGCCCTTGGGTCCGAGTTGTAATTTGCAGAGGATGCTTTTGGTGCGGTGCCTTCCGAGTTCCCTGGAACGGGACGCCTTAGAGGGTGAGAGCCCCGTACGGTTGGACACCAAGCCTATGTAAAGCTCCTTCGACGAGTCGAGTAGTTTGGGAATGCTGCTCAAAATGGGAGGTATATTTCTTCTAAAGCTAAATATTGGCCAGAGACCGATAGCGCACAAGTAGAGTGATCGAAAGATGAAAAGCACTTTGAAAAGAGGGTTAAATAGCACGTGAAATTGTTGAAAGGGAAGGATTTATGACCAGACTTTTTCTAGGGGGATCATCCGGTGTTCTCACCGGTGCAC-TTCCCCTAGTTGAGGCCAGCATCGGTTTCTGTCGAGGGATAAAAGCTTCAGGAATGTGGCTCCCTCCGGGGAGTGTTATAGCCTGTTGCATAATACCTTGACGGGGACCGAGGTTCGCGCAT-TGCAAGGATGCTGGCGTAATGGTTATTAATCACCCGTCTTGAAACACGGACCAAGGAGTCG-AACATTTGTGCGAGTGTTTGGGTGTTAAACCCTCACGCGTAATGAAAGTGAACGGAGGTGAGAGCCTTTAGGGGTGCATCATCGACCGATCCTGATGTCTTCGGATGGATTTGAGTAAGAGCATTAATGTTCGGACCCGAAAGATGGTGAACTATGCGTGGATAGGGTGAAGCCAGAGGAAACTCTGGTGGAGGCTCGCAGCGGTTCTGACGTGCAAATCGATCGTCAAATCTGCGCAT-GGGGGCGAAA------GACTAATCGAACCATGAGAAGGTCAGTTCTAC---TC-------ATCACTT-CCCA----TATTCCCA----ATCAC---ATCATCAGACATCAGT----GCTGGCATTGAT---------------GTTGCTGTCGATGGC---TCCCTTCACCCCGCCTTGAG--ACTTA--CCCCTCCAT-CGGATTTTTT------CTTGGAG--GGGCAACTCAACCC---TGTGT------CTCCACTTTCAC-----TG-CACAAATCGGCAC-GGAC---CT-CGCACCG-GCCCAACAT-ACCAAAAGCC-CT--------CAATTGAT---ATAC-AACAT-GGA--TACTGAC---ATCCAATAATAGGAAGCCGCCGAACTCGGCAA-GGGTTC-------------------------TTTCAAGTATGCCTGGGTTCTTG----------ACAAGCTCAAGGCCGAGCGTGAGCG---TGGTATCACCATCGATATTGCTCTGTGGAAGTTCGAGACTGAGGAGTACAACGTCACCGTCATTGACGCTCCCGGTCA------CCGTGATTTCATCAAGAACA-----------------------------------TCTC--CCGATCGTGCGACC-----TCGAACCGGCCCAATGC-----------GATACGATTACA-----GCCCGGC-GAGACG----ACTTGCCTA------------CAACGATCAG-TCG---GGGGCGATTT-AGGACGGAATAGGA----TACTGACT-AGTG----TGTCCCCTTAGGCAACAGATTTCCAGCGAGCACGGTCTCGACAGCAATGGAGTGTAAG-TC-TTGTC----GCCTA-CCCAA---TTGTCGC----CTT-G--ATTCTGGCTGACAGTT-----------------------------CAC-TCTCAT-AGCTACAACGGTACCTCGGAGCTCCAGCTGGAGCGCATGAGCGTCTACTTCAACGAGGCTTCGGGCAACAAGTATGTTCCCCGTGCCGTCCTCGTCGATCTTGAGCCCGGTACCATGGACGCTGTCCGTGCCGGTCCCTTCGGTCAGCTTTTCCGCCCCGACAACTTCGTT-----------
>Apiospora_gaoyouensis__CFCC_52301_
TCTCCGTTGGTGAACCAGCG-GAGGGTTCATTACAGGATTA-TAC-AACTCTCACACCATTT-GT-----CACTTACCAGTTAT-GCCTCGGCGTGAACT---GCG----TACGG------AG-GCAGGTCG----GGT--------GTTACCCTGTAGC-----------------------CTACCCTGTAGGTTACCCGGTAGC----TACCCTGTA---GG---------------CTACCCTGTAG------------CTTACCCTG-----------CACC-AC----------------------------TCCCGC-G------------------------------------------------------------------------C-----AGCCCGCCGGTGG--ACACT-AAACTCTTG-TTTTATTGTATCTTCTGAGCG-TATTATTTT-AATAA-TTAAAACTTTCAACAACGGATCTCTTGGTTCTGGCATCGATGAAGAACGCAGCGAAATGCGATAAGTAATGTGAATTGCAGAATTCAGTGAATCATCGAATCTTTGAACGCACATTGCGCCCATCAGTATTCTGGTGGGCATGCCTGTTCGAGCGTCATTTCAACCCTTAAGCCTAGCTTAGTGTTGGGAATCTACTGT--ATTGTAGTTCCTTAAAGACAGTGGCGGAGCGATAGTTGTCCTCTGAGCGTAGTAA--ATTTATT-TCTCGCTTCTGTAAGGCTC-TATC-TTCTCGCCATAAAACCCCCAATTTTT--AGTG-TTGACCTCGAA-CAGGTAGGAATACCCGCTGAACA---------------------------------------------------------------------------------------------------------------------------------------------------------------------------------GGTTAGTT--------CTACTCA------------------------------------------------------------------------------------------------------------------------------------------------------------------------------------TCAC-TTCCCATA-----------------------------------------------------------------------------------------------------------------------------------------TTCCCAATCAC----------------------------------------------------------------------------------------------------------ATCATCAA----------------------------------------------------------------------------------------------------------------------------------ACATCGCTCGTGGCATTCAC----------------------------------------------------------------------------------------------------------------------------------------------------GTTGCTGTCGGTGTC---TCCCTTCACCCCGCCTTGAG-GCTCGA--CCCCTCCAT-TGGAATTTTTCYTATCTTTGGAG--GGGCAACTCAACCC---TGTGT------CCCCACTTTCAC-----TG-CACAAATTGGCAC-GGGC---CT-CGCACGG-GCCCAACAT-CCACAAAGTC-CT--------CAATTGGRT--ATGC-AACAT-GGA--TACTGAC---AACCAATAATAGGAAGCCGCCGAGCTCGGCAA-GGGTTC-------------------------TTTCAAGTATGCCTGGGTTCTTG----------ACAAGCTCAAGGCCGAGCGTGAGCG---TGGTATCACCATCGATATTGCTCTGTGGAAGTTCGAGACTGAGGAGTACAACGTCACCGTCATTGACGCTCCCGGTCA------CCGTGATTTCATCAAGAACACTGCTTTCTGGTGCGTA--CCTGCTT-CGCCTTTCCCTC--CCGATCATGCGACCTGAACTCGAACCGGTCCAATGC-----------GATACCATCACC-----GCCCGACGGGGACG----ACTTCTTTG------------CAACGATCAG-TTT---GGGGCAATTT-GGGACGGAACAGGA----TACTGACT-AGTG----TGTTCCTTCAGGCAACAGATTTCCAGCGAGCACGGTCTCGACAGCAATGGAGTGTAAG-TCTTGCC-----GCCTG-CCTAG----CGTCGC----CTT-G--CCTCTGGCTGACAGCT-----------------------------CAA-CTTTAT-AGCTACAACGGTACCTCGGAGCTCCAGCTGGAGCGCATGAGCGTCTACTTCAACGAGGCTTCGGGCAACAAGTATGTTCCCCGTGCCGTTCTCGTCGATCTCGAGCCCGGTACCATGGACGCTGTCCGTGCCGGTCCCTTCGGCCAGCTTTTCCGCCCCGACAACTTCGTTTTCGGTCAATC
>Apiospora_garethjonesii_JHB004_
TCTCCGTTGGTGAACCAGCG-GAGGGATCATTACAGAGTTTTT---AACTCCCACACCATTT-GC--CAAC-CTACCTAGCTAT-GCCTCGGCGTAAGCG---TGG----TCTGG------AG-GCGTGCC-----GGCGAAGCCCAGTTACCCTGTAGC---------------------------------------------------TACCCTGTA---GC----------------TACCCTGTAACGCTGGGCTCTCGTTCGGCGT-----------GCTGT------------------------------TCCTGCCG------------------------------------------------------------------------C-----AGCCCGCCGGTGG-TACACT-AAACTCTTGTTTTTACTGGATCATCTGAG---TCTTATTTT-AATAAATCAAAACTTTCAACAACGGATCTCTTGGTTCTGGCATCGATGAAGAACGCAGCGAAATGCGATAAGTAATGTGAATTGCAGAATTCAGTGAATCATCGAATCTTTGAACGCACATTGCGCCCATTAGTATTCTAGTGGGCATGCCTGTTCGAGCGTCATTTCAACCCTTAAGCCTAGCTTAGTGTTGGGAATCTACTGT--GCTGTAGTTCCTTAAAGACAGTGGCGGAGTGCTAGTTGTCCTCTGAGCGTAGTAA---TTTATT-TCTCGCTTTTGTTAGGCGC-TGGC-CTCCCGCCATAAAACCCCCAATCTTT--TGTGGTTGACCTCGGATCAGGTAGGAATA-----------CGGCGAGTGAAGCGGGAACAGC-TCAAATTTGAAATCTGGCCCTTGGGTCCGAGTTGTAATTTGCAGAGGATGCTTTTGGTGCGGTGCCTTCCGAGTTCCCTGGAACGGGACGCCTTAGAGGGTGAGAGCCCCGTACGGTTGGCCACCAAGCCTGTGTAAAGCTCCTTCGACGAGTCGAGTAGTTTGGGAATGCTGCTCTAAATGGGAGGTATATTTCTTCTAAAGCTAAATACCGGCCAGAGACCGATAGCGCACAAGTAGAGTGATCGAAAGATGAAAAGCACTTTGAAAAGAGGGTTAAATAGCACGTGAAATTGTTGAAAGGGAAGGGTTTACCACCAGACTTTTTTCAGGGGGATCATCCGGTGTTCTCACCGGTGCAC-TTCCCCTGGAGGAGGCCAGCATCGGTTTTCGTAGGGGGATAAAAGCTTCGGGAATGTGACTCCTCC--GGGAGTGTTATAGCCCGTTGCATAATACCCTTACGGGGACCGAGGTCTGCGCATTTGCAAGGATGCTGGCGTAATGGTGGTTAGCCACCCGTCTTGAAACACGGACCAAGGAGTCG-AACATTTGTGCGAGTGTTTGGGTGTTAAACCCTCACGCGTAATGAAAGTGAACGGAGGTGAGAGCCCTTCGGGGTGCATCATCGACCGATCCTGATGTCTTCGGATGGATTTGAGTAAGAGCATAACTGTTCGGACCCGAAAGATGGTGAACTATGCGTGGATAGGGTGAAGCCAGAGGAAACTCTGGTGGAGGCTCGCAGCGGTTCTGACGTGCAAATCGATCGTCAAATCTGCGCAT-GGGGGCGAAA------GACTAATCGAACCAT---------------------------------------------------------------------------------------------------------------------------------------------------------------------------------------------------------------------------------------------------------------------------------------------------------------------------------------------------------------------------------------------------------------------------------------------------------------------------------------------------------------------------------------------------------------------------------------------------------------------------------------------------------------------------------------------------------------------------------------------------------------------------------------------------------------------------------------------------------------------------------------------------------------------------------------------------------------------------------------------------------------------------------------------------------------------------------------------------------------------------------------------------------------
>Apiospora_gelatinosum__HKAS_111962_
----------------------------CATTACAGAGTTA-TAC-AACTCCCACACCATTT-GT--TAAC-TTAC-CAGTTAT-GCCTCGGCGTGAACT---GCG----TACGG------AG-GCAGGTCG----GGT--------GTTACCCTGTAGC-----------------------CTACCCTGTAGGTTACCCGGTAGC----TACCCTGTA---GG---------------CTACCCTGTAG--C----------GTACCCTG-------------CA-CC------------------AC--------TCCCGC-G------------------------------------------------------------------------C-----AGCCCGCCGGTGG--ACACT-AAACTCTTG-TTTTATTGTATCGTCTGAGCG-TATTATTTT-AATAA-TTAAAACTTTCAACAACGGATCTCTTGGTTCTGGCATCGATGAAGAACGCAGCGAAATGCGATAAGTAATGTGAATTGCAGAATTCAGTGAATCATCGAATCTTTGAACGCACATTGCGCCCATCAGTATTCTGGTGGGCATGCCTGTTCGAGCGTCATTTCAACCCTTAAGCCTAGCTTAGTGTTGGGAATCTACTGT--ACTGTAGTTCCTTAAAGACAGTGGCGGAGCGATAGTTGTCCTCTGAGCGTAGTAA--ATTTATT-TCTCGCTTCTGTAAGGCTC-TGTC-CTCCCGCCATAAAACCCCCAATTTTT-TAGTGGTTGACCTCGGATCAGGTAGGAATACCCGCTGAACACGGCGAGTGAAGCGGGAACAGC-TCAAATTTGAAATCTGGCCCTTGGGTCCGAGTTGTAATTTGCAGAGGATGCTTTTGGTGCGGTGCCTTCCGAGTTCCCTGGAACGGGACGCCTTAGAGGGTGAGAGCCCCGTACGGTTGGACACCAAGCCTATGTAAAGCTCCTTCGACGAGTCGAGTAGTTTGGGAATGCTGCTCAAAATGGGAGGTATATTTCTTCTAAAGCTAAATATTGGCCAGAGACCGATAGCGCACAAGTAGAGTGATCGAAAGATGAAAAGCACTTTGAAAAGAGGGTTAAATAGCACGTGAAATTGTTGAAAGGGAAGGATTTATGACCAGACTTTTTCTAGGGGGATCATCCGGTGTTCTCACCGGTGCAC-TTCCCCTAGTTGAGGCCAGCATCGGTTTCTGTCGAGGGATAAAAGCTTTAGGAATGTGGCTCCCTCCGGGGAGTGTTATAGCCTGTTGCATAATACCTTGACGGGGACCGAGGTTCGCGCAT-TGCAAGGATGCTGGCGTAATGGTTATTAATCACCCGTCTTGAAACACGGACCAAGGAGTCG-AACATTTGTGCGAGTGTTTGGGTGTTAAACCCTCACGCGTAATGAAAGTGAACGGAGGTGAGAGCCTTTCGGGGTGCATCATCGACCGATCCTGATGTCTTCGGATGGATTTGAGTAAGAGCATTAATGTTCGGACCCGAAAGATGGTGAACTATGCGTGGATAGGGTGAAGCCAGAGGAAACTCTGGTGGAGGCTCGCAGCGGTTCTGACGTGCAAATCGATCGTCAAATCTGCGCAT-GGGGGCGAAA------GACTAATCGAACCA---------------------TC-------ATCACTT-CCCA----TATTCCCA----ATCAC---ATCATCAAACATCGCT----GCTGGCATTCAC---------------GCTGCTGTCGGTG-TC--TCCCTTCACCCCGCCTTGAG-GCTCGA--CCCCTCCAT-TGGAATTTTTTCCTATCTTGGAG--GGGCAACTCAACCC---TGTGT------CCCCACTTTCAC-----TG-CACAAATTGGCAC-GGGC---CT-CGCACGG-GCCCAACAT-CCACAAAGTC-CT--------CAATTGGGT--ATGC-AACAT-GGA--TACTGAC---AACCAATAATAGGAAGCCGCCGAGCTCGGCAA-GGGTTC-------------------------TTTCAAGTATGCCTGGGTTCTTG----------ACAAGCTCAAGGCCGAGCGTGAGCG---TGGTATCACCATCGATATTGCTCTGTGGAAGTTCGAGACTGAGGAGTACAACGTCACCGTCATTGACGCTCCCGGTCA------CCGTGATTTCATCAAGAACACTGCTTTCTGGTGCGTA--CCTGCTT-CGCCTTTACCTC--CCGATCATGCGACCTGAACTCGAACCGGTCCAATGC-----------GATACGATCACC-----GACCGACGGGGACG----ACTTGCTTG------------CAACGATCAG--TT--TGGGACAGTTT-GGATCAAAACAGGA----TACTGACT-AGCG----TGTCCCTCTAGGCAACAGATTTCCAGCGAGCACGGTCTCGACAGCAATGGAGTGTAAG-TC-TTGCC----GCCTG-TCTAG----CGTCGC----CTT-G--CCTCTGGCTGACAGTT-----------------------------CAA-CTTTAT-AGCTACAACGGTACCTCGGAGCTCCAGCTGGAGCGCATGAGCGTCTACTTCAACGAGGCTTCGGGCAACAAGTATGTTCCCCGTGCCGTTCTCGTCGATCTCGAGCCCGGTACCATGGACGCTGTCCGTGCCGGTCCCTTCGGCCAGCTTTTCCGCCCCGACAACTTCG-------------
>Apiospora_guiyangensis_HKAS_102403_
-----------GAACCAGCG-GAGGGATCATTACAGAGTTA-TAC-AACTCCCATACCATTT-GT--AAACTTTACTCAGTTAT-GCCTCGGCGTGAACT---GCG----TACGG------AG-GCAGAGT-----GGT--------GTTACCCGGTAGC---------------------------------------------------TACCCTGTA---GC---------------TTACCCTGTAG--C---------GCTACCCTG-------------CA-CC-----------------AC---------TCCCGC-G------------------------------------------------------------------------C-----AGCCCGCCGGTGG-TACACT-AAACTCTTG-TTTTATTTTATATTCTGAGCG-TATTATTTT-AATAA-TTAAAACTTTCAACAACGGATCTCTTGGTTCTGGCATCGATGAAGAACGCAGCGAAATGCGATAAGTAATGTGAATTGCAGAATTCAGTGAATCATCGAATCTTTGAACGCACATTGCGCCCATCAGTATTCTGGTGGGCATGCCTGTTCGAGCGTCATTTCAACCCTTAAGCCTAGCTTAGTGTTGGGAATCTACTGT--ATTGTAGTTCCTTAAAGACAGTGGCGGAGCGATAGTTGTCCTCTGAGCGTAGTAA--ATTTATT-TCTCGCTTCTGTAAGGCTC-TATC-CTCCCGCCATAAAACCCCCAATTTTT-TAGTGGTTGACCTCGGATCAGGTAGGAATACCCGCTGAAC-------------------------------------------------------------------------------------------------------------------------------------------------------------------------------------------------------------------------------------------------------------------------------------------------------------AAATAGCACGTGAAATTGTTGAAAGGGAAGG-TTTATGACCAGACTT-TTCTAGGGGGATCATCCGGTGTTCTCACCGGTGCAC-TTCCCCTAGTTGAGGCCAGCATCGGTTTCTGTCGAGGGATAAAAGCTTTAGGAATGTGGCTCTCTCCGGGGAGTGTTATAGCCTGTTGCATAATACCTTGACGGGGACCGAGGTTCGCGCAT-TGCAAGGATGCTGGCGTAATGGTTATTAATCACCCGTCTTGAAACACGGACCAAGGAGTCG-AACATTTGTGCGAGTGTTTGGGTGTTAAACCCTCACGCGTAATGAAAGTGAACGGAGGTGAGAGCCTTTAGGGGTGCATCATCGACCGATCCTGATGTCTTCGGATGGATTTGAGTAAGAGCATAACTGTTCGGACCCGAAAGATGGTGAACTATGCGTGGATAGGGTGAAGCCAGAGGAAACTCTGGTGGAGGCTCGCAGCGGTTCTGACGTGCAAATCGATCGTCAAATCTGCGCAT-GGGGGCGAAA------GACTAATCGAACCAT-------------------------------------------------------------------------------------------------------------------------------------------------------------------------------------------------------------------------------------------------------------------------------------------------------------------------------------------------------------------------------------------------------------------------------------------------------------------------------------------------------------------------------------------------------------------------------------------CTGCTTTCTGGTGCGTA--CCTGCTT-CGACCTTTCCTC--TCGATCGTGCGACCTGAACTCGGACCGGTCCAATGC-----------GATACGATTACA-----GCCCGGC-AGCACG----ACCTGCCCA------------CGTCGATCAG-CTT---GGGGCAATGC-AGGATGGAACAGGA----TACTGACT-AGTG----TGTCCCTTTAGGCAACAGATTTCCAGCGAGCACGGTCTCGACAGCAATGGAGTGTAAG-TC-TTGCA----GCCTGCCCCAG----TGCCAC----CTT-G--CATCTGGCTGACAGTA-----------------------------CAA-CTTTAT-AGCTACAACGGTACCTCTGAGCTCCAGCTGGAGCGCATGAGCGTCTACTTCAACGAGGCTTCGGGCAACAAGTATGTTCCCCGTGCCGTTCTCGTCGATCTCGAGCCCGGTACCATGGACGCCGTCCGTGCCGGTCCCTTCGGCCAGCTTTTCCGCCCCGACAACTTCGTTTTCGGTCAATC
>Apiospora_guizhouensis_LC5322_
--------------CCTGCG-GAGGGATCATTACAGAGTTA-TAC-AACTCCCACACCATTT-GT--CAAC-TTAC-CAGTTAT-GCCTCGGCGTGAACT---GCG----TACGG------AG-GCAGGTCG----GGT--------GTTACCCTGTAGC-----------------------CTACCCTGTAGGTTACCCGGTAGC----TACCCTGTA---GG---------------CTACCCTGTAG--C----------TTACCCTG-------------CA-CC-----------------AC---------TCCCGC-G------------------------------------------------------------------------C-----AGCCCGCCGGTGG--ACACT-AAACTCTTG-TTTTATTGTATCTTCTGAGCG-TATTATTTT-AATAA-TTAAAACTTTCAACAACGGATCTCTTGGTTCTGGCATCGATGAAGAACGCAGCGAAATGCGATAAGTAATGTGAATTGCAGAATTCAGTGAATCATCGAATCTTTGAACGCACATTGCGCCCATCAGTATTCTGGTGGGCATGCCTGTTCGAGCGTCATTTCAACCCTTAAGCCTAGCTTAGTGTTGGGAATCTACTGT--ACTGTAGTTCCTTAAAGACAGTGGCGGAGCGATAGTTGTCCTCTGAGCGTAGTAA--ATTTATT-TCTCGCTTCTGTAAGGCTC-TATC-TTCTCGCCATAAAACCCCCAATTTTT-TAGTGGTTGACCTCGGATCAGGTAGGAATAC---------ACGGCGAGTGAAGCGGGAACAGC-TCAAATTTGAAATCTGGCCCTTGGGTCCGAGTTGTAATTTGCAGAGGATGCTTTTGGTGCGGTGCCTTCCGAGTTCCCTGGAACGGGACGCCTTAGAGGGTGAGAGCCCCGTACGGTTGGACACCAAGCCTATGTAAAGCTCCTTCGACGAGTCGAGTAGTTTGGGAATGCTGCTCAAAATGGGAGGTATATTTCTTCTAAAGCTAAATATTGGCCAGAGACCGATAGCGCACAAGTAGAGTGATCGAAAGATGAAAAGCACTTTGAAAAGAGGGTTAAATAGCACGTGAAATTGTTGAAAGGGAAGGATTTATGACCAGACTTTTTCTAGGGGGATCATCCGGTGTTCTCACCGGTGCAC-TTCCCCTAGTTGAGGCCAGCATCGGTTTCTGTCGGGGGATAAAAGCTTTAGGAATGTGGCTCCCTCCGGGGAGTGTTATAGCCTGTTGCATAATACCCTGACGGGGACCGAGGTTCGCGCAT-TGCAAGGATGCTGGCGTAATGGTTATTAATCACCCGTCTTGAAACACGGACCAAGGAGTCG-AACATTTGTGCGAGTGTTTGGGTGTTAAACCCTCACGCGTAATGAAAGTGAACGGAGGTGAGAGCCTTTCGGGGTGCATCATCGACCGATCCTGATGTCTTCGGATGGATTTGAGTAAGAGCATTAATGTTCGGACCCGAAAGATGGTGAACTATGCGTGGATAGGGTGAAGCCAGAGGAAACTCTGGTGGAGGCTCGCAGCGGTTCTGACGTGCAAATCGATCGTCAAATCTGCGCAT-GGGGGCGAAA------GACTAATCGAACC--GAGAAGGTTAGTTCTAC---TC-------ATCACTT-CCCA----TATTTCCA----ATCAC---ATCATCAAGCATCGCT----GCTGGCATTCAC---------------GCTGCTGTCGGTGTC---TCCCTTCACCCCGCCTTGAG-GCTCGA--CCCCTCCAT-TGGATTTTTTTCCTATCTTGGAG--GGGCAACTCAACCC---TGTGT------CCCCACTTTCAC-----TG-CACAAATTGACAC-GGGC---CT-CGCACGG-GCCCAACAT-CCACAAAGTC-CT--------CAACTAGGT--ATGC-AACAT-GGA--TACTGAC---AACCAATAATAGGAAGCCGCCGAGCTCGGCAA-GGGTTC-------------------------TTTCAAGTATGCCTGGGTTCTTG----------ACAAGCTCAAGGCCGAGCGTGAGCG---TGGTATCACCATCGATATTGCTCTGTGGAAGTTCGAGACTGAGGAGTACAACGTCACCGTCATTGACGCTCCCGGTCA------CCGTGATTTCATCAAGAACACTGCTTTCTGGTGCGTA--CCTGCTT-CGCCTTTCCCTC--CCGATCATGCGACCCGAACTCGAACCGGTCCAATGC-----------GATACGATCACC-----GCCCGACGGGGACG----ACTTGCTTG------------CAACGATCAG-TTT---GGGGTAATTT-GGGACGGAACAGGA----TACTGACT-AGTG----TGTCCCTTTAGGCAACAGATTTCCAGCGAGCACGGTCTCGACAGCAATGGAGTGTAAG-TC-TTGCCTCCTGCCTAGTGTCG--------------CGTTA--CATCTGGCTGACAGTT-----------------------------CGA-CTTAAT-AGCTACAACGGTACCTCGGAGCTCCAGCTGGAGCGCATGAGCGTCTACTTCAACGAGGCTTCGGGCAACAAGTATGTTCCTCGTGCCGTTCTCGTCGATCTCGAGCCCGGTACCATGGACGCTGTCCGTGCCGGTCCCTTCGGCCAGCTTTTCCGCCCCGACAACTTCGTT-----------
>Apiospora_hispanicum_IMI_326877
---------------------------------CAGAGTTA-TAC-AACTCCCACACCATTT-GT--CAAC-TTAC-CAGTTAT-GCCTCGGCGTGAACT---GCG----TACGG------AG-GCAGGTCG----GGT--------GTTACCCTGTAGC-----------------------CTACCCTGTAGGTTACCCGGTAGC----TACCCTGTA---GG---------------CTACCCTGTAG--C----------TTACCCTG-------------CA-CC-----------------AC---------TCCCGC-G------------------------------------------------------------------------C-----AGCCCGCCGGTGG--ACACT-AAACTCTTG-TTTTATTGTATCTTCTGAGCG-TATTATTTT-AATAA-TTAAAACTTTCAACAACGGATCTCTTGGTTCTGGCATCGATGAAGAACGCAGCGAAATGCGATAAGTAATGTGAATTGCAGAATTCAGTGAATCATCGAATCTTTGAACGCACATTGCGCCCATCAGTATTCTGGTGGGCATGCCTGTTCGAGCGTCATTTCAACCCTTAAGCCTAGCTTAGTGTTGGGAATCTACTGT--ATTGTAGTTCCTTAAAGACAGTGGCGGAGCGATAGTTGTCCTCTGAGCGTAGTAA--ATTTATT-TCTCGCTTCTGTAAGGCTC-TATC-TTCTCGCCATAAAACCCCCAATTTTT-TAGT-------------------------------------------------------------------------------------------------------------------------------------------------------------------------------------------------------------------------------------------------------------------------------------GAGACCGATAGCGAACAAGTAGAGTGATCGAAAGATGAAAAGCACTTTGAAAAGAGGGTTAAATAGCACGTGAAATTGTTGAAAGGGAAGGATTTATGACCAGACTTTTTCTAGGGGGATCATCCGGTGTTCTCACCGGTGCAC-TTCCCCTAGTTGAGGCCAGCATCGGTTTCTGTCGGGGGATAAAAGCTTCAGGAATGTGGCTCCCTCCGGGGAGTGTTATAGCCTGTTGCATAATACCCTGACGGGGACCGAGGTTCGCGCAT-TGCAAGGATGCTGGCGTAATGGTTATTAATCACCCGTCTTGAAACACGGACCAAG---------------------------------------------------------------------------------------------------------------------------------------------------------------------------------------------------------------------------------------------------------------------------------------------------------------------------------------------------------------------------------------------------------------------------------------------------------------------------------------------------------------------------------------------------------------------------------------------------------------------------------------------------------------------------------------------------------------------------------------------------------------------------------------------------------------------------------------------------------------------------------CTGCTTTCTGGTGCGTA--CCTGCTT-CGCCTTTCCCTC--CCGATCATGCGACCTGAACTCGAACCGGTCCAATGC-----------GATACCATCACC-----GCCCGACGGGGACG----ACTTCTTTG------------CAACGATCAG-TTT---GGGGCAATTT-GGGACGGAACAGGA----TACTGACT-AGTG----TGTTCCTTCAGGCAACAGATTTCCAGCGAGCACGGTCTCGACAGCAATGGAGTGTAAG-TC-TTGCC----GCCTG-CCTAG----CGTCGC----CTT-G--CCTCTGGCTGACAGCT-----------------------------CAA-CTTTAT-AGCTACAACGGTACCTCGGAGCTCCAGCTGGAGCGCATGAGCGTCTACTTCAACGAGGCTTCGGGCAACAAGTATGTTCCCCGTGCCGTTCTCGTCGATCTCGAGCCCGGTACCATGGACGCTGTCCGTGCCGGTCCCTTCGGCCAGCTTTTCCGCCCCGACAACTTCGTTTTCGGTCAATC
>Apiospora_hydei_CBS_114990_
TCTCCGTTGGTGAACCAGCG-GAGGGATCATTACAGAGTTA-TAC-AACTCCCATACCATTT-GC--CAAC-TTACTCAGTTAT-GCCTCGGCGTAAGCT---CCG----TACGG---------GGCTGCTG---------------GGTGCGTTGCGGG----------------------------------------CGACAGC----TACCCTGTA---GC---------------TTACCCTGTAG--C---------GCTACCCTG-------------TA-GC-----------------GTA--------CCCTGCGG------------------------------------------------------------------------C-----GGCCCGCCGGTGG--AAACG-AAACTCTTG-TTTTATTGTATCGTCTGAGCG-TCTTATTTT-AATAAGTTAAAACTTTCAACAACGGATCTCTTGGTTCTGGCATCGATGAAGAACGCAGCGAAATGCGATAAGTAATGTGAATTGCAGAATTCAGTGAATCATCGAATCTTTGAACGCACATTGCGCCCATCAGTATTCTGGTGGGCATGCCTGTTCGAGCGTCATTTCAACCCTTAAGCCTAGCTTAGTGTTGGGAATCGACTGT--ATTGTCGTTCCTTAAAGACAGTGGCGGAGCGGCAGTGGTCCTCTGAGCGTAGTAA--ATTTATT-TCTCGCTTTTGTCAGGCCC-TGTC-CTCCCGCCATAAAACCCCCAATTTTT--AGTGGTTGACCTCGGATCAGGTAGGAATACCCGCTGAACACGGCGAGTGAAGCGGGAACAGC-TCAAATTTGAAATCTGGCCCTTGGGTCCGAGTTGTAATTTGCAGAGGATGCTTTTGGTGCGGTGCCTTCCGAGTTCCCTGGAACGGGACGCCTTAGAGGGTGAGAGCCCCGTACGGTTGGCCACCAAGCCTGTGTAAAGCTCCTTCGACGAGTCGAGTAGTTTGGGAATGCTGCTCAAAATGGGAGGTATATTTCTTCTAAAGCTAAATACTGGCCAGAGACCGATAGCGCACAAGTAGAGTGATCGAAAGATGAAAAGCACTTTGAAAAGAGGGTTAAATAGCACGTGAAATTGTTGAAAGGGAAGGATTTATGACCAGACTTTTTCTAGGGGGATCATCCGGTGTTCTCACCGGTGCAC-TTCCCCTAGTTGAGGCCAGCATCGGTTTCTGTCGGGGGATAAAAGCTTCAGGAATGTGGCTCCCTTCGGGGAGTGTTATAGCCTGTTGCATAATACCCTGACGGGGACCGAGGTTCGCGCAT-TGCAAGGATGCTGGCGTAATGGTTATTAATCACCCGTCTTGAAACACGGACCAAGGAGTCG-AACATTTGTGCGAGTGTTTGGGTGTTAAACCCTCACGCGTAATGAAAGTGAACGGAGGTGAGAGCCTTTCGGGGTGCATCATCGACCGATCCTGATGTCTTCGGATGGATTTGAGTAAGAGCATAACTGTTCGGACCCGAAAGATGGTGAACTATGCGTGGATAGGGTGAAGCCAGAGGAAACTCTGGTGGAGGCTCGCAGCGGTTCTGACGTGCAAATCGATCGTCAAATCTGCGCAT-GGGGGCGAAA------GACTAATCGAACCATGAGAAGGTTAGTTCTACTGCTC----------ATTTTCACATTCACGTTTCCC----------ATATCATCATCCATCGCG----GCTGCCATACAT---------------GTCGCTGTC---------CCTCCTCACCCCGCCTTCAG-AGTTGA--CCCCTCCAT-TCGAGATTTTTCTTATCTTGGAG--GGGTAGACCAACCC---TGTGT------CCCCACTTTCAT-----TA-CACAATTTGGCAC-GGAC---CT-CGCACGG-GCCCGACAT-CCAAAAAGTC-CT--------CAATTGGAAT-TTGC-AACGT-CAA--TTCTGAC---AGCCA-TCATAGGAAGCTGCCGAGCTCGGCAA-GGGTTC-------------------------CTTCAAGTATGCGTGGGTTCTTG----------ACAAGCTCAAGGCCGAGCGTGAGCG---TGGTATCACCATCGATATTGCTCTGTGGAAGTTCGAGACTGAGGAGTACAATGTCACCGTCATTGACGCTCCCGGTCA------CCGTGATTTCATCAAGAACACTGCTTTCTGGTGCGTA--TCTACTT-CGCCTTCTTCTT-GCCCGTTGATCGACGCGAATTCGAACCGGTTCAATGC-----------GATACATATACG-----GGCTGGCAGAGGTG----GCCTATCTA------------CGTCGATCAA-TCC--------------GGGAGGGTACAGGA----TACTGACT-AGTG----TCCCCTTGTAGGCAACAGATTTCCAGCGAGCACGGTCTCGACAGCAATGGAGTGTAAG-TCTT--------GCCTG-TACAA----CGCCGCCTTTCTT-G--CTTCCCGCTGACAGTT-----------------------------CCG-TTCGAT-AGCTACAACGGTACCTCTGAGCTCCAGCTGGAGCGCATGAGCGTCTACTTCAACGAGGCTTCCGGCAACAAGTATGTTCCCCGTGCCGTCCTCGTCGATCTCGAGCCCGGTACCATGGACGCCGTCCGTGCCGGTCCTTTCGGCCAGCTTTTCCGCCCCGACAACTTCGTTTTCGGTCAATC
>Apiospora_hyphopodii_MFLUCC_15_003_
TCTCCGTTGGTGAACCAGCG-GAGGGATCATTACAGAGTTATTAC-AACTCCCATACCATTT-GC--CAAC-CTACCTAGCTAT-GCCTCGGCGTAAGCT---CGG----CCGGG------AG-GCGC-------------------GTCGTCGAGAAGA------------------------------------------GAGGCGGGTTACCCTGTAACCGC--------CCCTCGGCTCCCCCGCCG----------------------------------CG-CC-----------------GCAT-------TCCCGCCG------------------------------------------------------------------------C-----AGCCCGCCGGCGG-TACACT-AAACTCTTG-TTTCATTTTATATTCTGAGCG-TCTTATTTT-AATAAGTCAAAACTTTCAACAACGGATCTCTTGGTTCTGGCATCGATGAAGAACGCAGCGAAATGCGATAAGTAATGTGAATTGCAGAATTCAGTGAATCATCGAATCTTTGAACGCACATTGCGCCCATTAGTATTCTAGTGGGCATGCCTGTTCGAGCGTCATTTCAACCCTTAAGCCTAGCTTAGTGTTGGGAATCTACTGT--ACTGTAGTTCCTCAAAGACAGTGGCAGAGCGATAGGTGTCCTCTGAGCGTAGTAATTTTTTATT-TCTCGCTTCTGTTAGGCCC-TGCG-TTCCCGCCATAAAACCCCCCATTTTA-----AGGTGACCTCG-ATCAGGTAG-----------------------------------------------------------------------------------------------------------------------------------------------------------------------------------------------------------------------------------------------------------------------------------------------------------------------------------------------------------------------------------------------------------------ATCCC----------------------------------------------------------------------------------------------------------------------------------------------------------------------------------------------------------------------------------------------------------------------------------------------------------------------------------------------------------------------------------------------------------------------------------------------------------------------------------------------------------------------------------------------------------------------------------------------------------------------------------------------------------------------------------------------------------------------------------------------------------------------------------------------------------------------------------------------------------------------------------------------------------------------------------------------------------------------------------------------------------------------------------------------------------------------------------------------------------------------------------------------------------------------------------------------------------------------------------------------------------------------------------------------------------------------------------------------------------------------------------------------------------------------------------------------------------------------------------------------------------------------------------------------------------------------------------------------------------------------------------
>Apiospora_hysterina__ICPM_6889_
TCTCCGTTGGTGAACCAGCG-GAGGGATCATTACAGAGT---TTTTAACTCCCACACCATTT-GT--TAAC-CTACCACCTTAT-GCCTCGGCGTAAGCT---CGG----TTCGG------GG-GCGTTTCGTCGTCGA--------GTTACCCTGTGGC------------------------TGCCGTGTGGCTGCCTTG--AGC----TACCCTGTA---GC-----GATTGGCTAGTTACCCTGTAG--CTGCAATCTGGCTCTTCGA-----------CGGG-AC-----------------GCAC-------TCCGGCCG------------------------------------------------------------------------C-----GGCCCGCCGGCGG-TACACT-AAACTCGT--TTTTACCGTACATTCTGAGCG-TCTTATTTTAAATAAGTTAAAACTTTCAACAACGGATCTCTTGGTTCTGGCATCGATGAAGAACGCAGCGAAATGCGATAAGTAATGTGAATTGCAGAATTCAGTGAATCATCGAATCTTTGAACGCACATTGCGCCCACTAGTATTCTGGTGGGCATGCCTGTTCGAGCGTCATTTCAACCCTTAAGCCTAGCTTAGTGTTGGGAATCCACTGT--ACTGTGGTTCCTTAAAGACAGTGGCGGAGCGGCAGCGGTCCTCTGAGCGTAGTAATTTTTTTAT-TCTCGCTTCTGTTAGGCCC-TGTC-CTCCCGCCGTAAAMCCCC-------------------------------------------------ACGGCGAGTGAAGCGGGAACAGC-TCAAATTTGAAATCTGGCCCTCGGGTCCGAGTTGTAATTTGCAGAGGATGCTTTTGGCGCGGTGCCTTCCGAGTTCCCTGGAACGGGACGCCTTAGAGGGTGAGAGCCCCGTACGGTTGGCCACCAAGCCTGTGTAAAGCTCCTTCGACGAGTCGAGTAGTTTGGGAATGCTGCTCAAAACGGGAGGTATATTTCTTCTAAAGCTAAATACTGGCCAGAGACCGATAGCGCACAAGTAGAGTGATCGAAAGATGAAAAGCACTTTGAAAAGAGGGTTAAATAGCACGTGAAATTGTTGAAAGGGAAGGGTTTATGACCAGACTTTTTCTAGGGGGATCATCCGGTGTTCTCACCGGTGCAC-TTCCCCTAGTTGAGGCCAGCATCGGTTTCTGCCGGGGGATAAAAGCTTCGGGAATGTGGCTCCTTC--GGGAGTGTTATAGCCCGTTGTATAATACCCTGGCGGGGACCGAGGTTCGCGCATTCGCAAGGATGCTGGCGTAATGGTTATTAACCACCCGTCTTGAAACACGGACCAAGGAGTCG-AACATTTGTGCGAGTGTTTGGGTGTTAAACCCTCACGCGTAATGAAAGTGAACGGAGGTGAGAGCCTTTAGGGGTGCATCATCGACCGATCCTGATGTCTTCGGATGGATTTGAGTAGGAGCATCACTGTTCGGACCCGAAAGATGGTGAACTATGCGTGGATAGGGTGAAGCCAGAGGAAACTCTGGTGGAGGCTCGCAGCGGTTCTGACGTGCAAATCGATCGTCAAATCTGCGCAT-GGGGGCGAAA------GACTAATCGAACCAT------GTTAGTTCTACTTTAT-------TTATTTA-TTCTCACCATTTGCCT----ATTCCCATGTCATCAATTATCACG----GCTGGCACACAC---------------GTCGCTGTT---------TCTCTACACCCCGCCCTTGAGAGTTGA--CCCCTCCAT-CTTGGTTTTTCTT-ATCTTGGAG--GGGCAACTAAACCC---TGTGTC-----CCCCACTTTCAC-----TGGCACAACCTGGCAC-GGAC---CT-CGCCCGG-GCCCAACAT-CCAACAAACC-CG--------CAATTGAATATGCAACAGCAT------TGCTGACAACAACCGACAACAGGAAGCCGCTGAACTCGGCAA-GGGTTC-------------------------CTTCAAGTATGCGTGGGTTCTTG----------ACAAGCTCAAGGCCGAGCGTGAGCG---TGGTATCACCATTGATATTGCTCTGTGGAAGTTCGAGACTGAGGAGTACAATGTCACCGTCATTGACGCTCCCGGTCA------CCGTGATTTCATCAAGAACACTGCTTTCTGGTGCGTA--CCAACTT-CGCCCTTTCTACTTCCCATTGAGCGATGCGAACTCGAACCGGTTCAATAC-----------AATACAAATACA-----GCCTGGC-GGGGCG----GCCTGTCTA------------CGTGGATCAG-TTT---GTGACAGTTT-AGGAGGGTACAGGA----TACTGACT-AGAG----TCCCCTTTTAGGCAGCAGATTTCCAGCGAGCACGGTCTTGACAGCAATGGAGTGTAAG-TCTTGCCTGTCTGTCTCCTATCA--------------CCTTG--CGTCTGGCTGACAATT-----------------------------TCA-CTCGATCAGCTACAACGGTACCTCTGAGCTCCAGCTGGAGCGCATGAGCGTCTACTTCAACGAGGCTGCGGGCAACAAGTATGTTCCCCGTGCCGTTCTCGTCGATCTCGAGCCCGGTACCATGGACGCCGTCCGCGCCGGTCCCTTCGGCCAGCTCT-------------------------------
>Apiospora_iberica__AP10118_
TCTCCGTTGGTGAACCAGCG-GAGGGATCATTACAGAGTTA-TAC-AACTCCCATACCATTT-GT--AAACTTTACCCAGTTAT-GCCTCGGCGTGAACT---GCG----TACGG------AG-GCAGAGT-----GGT--------GTTACCCGGTAGC----------------------------------------------T----TACCCTGTA---GG---------------TTACCCTGTAG--C---------GCTGCCCTG-------------TA-TC-----------------AAC--------TCCCGC-G------------------------------------------------------------------------C-----AGCCCGCCGGTGG-TACACT-AAACTCTTG-TTTTATTTTATATTCTGAGCG-TATTATTTT-AATAA-TTAAAACTTTCAACAACGGATCTCTTGGTTCTGGCATCGATGAAGAACGCAGCGAAATGCGATAAGTAATGTGAATTGCAGAATTCAGTGAATCATCGAATCTTTGAACGCACATTGCGCCCATCAGTATTCTGGTGGGCATGCCTGTTCGAGCGTCATTTCAACCCTTAAGCCTAGCTTAGTGTTGGGAATCGACTGT--ATTGTCGTTCCTTAAAGACAGTGGCGGAGCGATAGTTGTCCTCTGAGCGTAGTAA--ATTTATT-TCTCGCTTCTGTAAGGCTC-TATT-CTCCCGCCATAAAACCCC-------------------------------------------------ACGGCGAGTGAAGCGGGAACAGC-TCAAATTTGAAATCTGGCCCTTGGGTCCGAGTTGTAATTTGCAGAGGATGCTTTTGGTGCGGTGCCTTCCGAGTTCCCTGGAACGGGACGCCTTAGAGGGTGAGAGCCCCGTACGGTTGGACACCAAGCCTATGTAAAGCTCCTTCGACGAGTCGAGTAGTTTGGGAATGCTGCTCAAAATGGGAGGTATATTTCTTCTAAAGCTAAATATTGGCCAGAGACCGATAGCGCACAAGTAGAGTGATCGAAAGATGAAAAGCACTTTGAAAAGAGGGTTAAATAGCACGTGAAATTGTTGAAAGGGAAGGATTTATGACCAGACTTTTTCTGGGGGGATCATCCGGTGTTCTCACCGGTGCAC-TTCCCCTAGTTGAGGCCAGCATCGGTTTCTGTCGAGGGATAAAAGCTTTAGGAATGTGGCTCCCTTCGGGGAGTGTTATAGCCTGTTGCATAATACCTTGACGGGGACCGAGGTTCGCGCAT-TGCAAGGATGCTGGCGTAATGGTTATTAATCACCCGTCTTGAAACACGGACCAAGGAGTCG-AACATTTGTGCGAGTGTTTGGGTGTTAAACCCTCACGCGTAATGAAAGTGAACGGAGGTGAGAGCCTTTCGGGGTGCATCATCGACCGATCCTGATGTCTTCGGATGGATTTGAGTAAGAGCATAACTGTTCGGACCCGAAAGATGGTGAACTATGCGTGGATAGGGTGAAGCCAGAGGAAACTCTGGTGGAGGCTCGCAGCGGTTCTGACGTGCAAATCGATCGTCAAATCTGCGCAT-GGGGGCGAAA------GACTAATCGAACCAT-------------------------------------------------------------------------------------------------------------------------------------------------------------------------------------------------------------------------------------------------------------------------------------------------------------------------------------------------------------------------------------------------------------------------------------------------------------------------------------------------------------------------------------------------------------------------------------------CTGCTTTCTGGTGCGTA--CCTGCTT-CGCCTTTTCTTC--TCGATCGTGGGACCTGAATTCGAACCGGTCCAATGC-----------GATACGATTACA-----GCCCGGC-AGGACG----ACCTGCCTA------------CGCCGATCAG--TT--TGGGGCAATAC-AGGATGGAACAGGA----TACTGACT-AGTT----CATCCTTTTAGGCAACAGATTTCCAGTGAGCACGGTCTCGACAGCAATGGAGTGTAAG-TC-TTGCC----GCCTG-CCCAG----TGTCAC----CTT-G--CGTGTGGCTGACAGTC-----------------------------CAA-CTTTAT-AGCTACAACGGTACCTCTGAGCTCCAGCTGGAGCGCATGAGCGTATACTTCAACGAGGCTTCGGGCAACAAGTATGTTCCCCGTGCCGTCCTCGTCGATCTCGAGCCCGGTACCATGGACGCTGTCCGTGCTGGTCCCTTCGGACAGCTTT-------------------------------
>Apiospora_intestini_CBS_135835
-TTCCGTAGGTGAACCTGCG-GAGGGATCATTACAGAGTTA-TTC-AACTCCCA-ACCATTT-GT--TAAC-TTACTCAGTTAT-GCCTCGGCGTAAGCT---GGG------CGG---------GTCGGACGT--------------GCTACCCTGGAGC---------------------------------------------------TACCCTGTA---GC----------------TACCCGGTAG--C----------------------------------------------------------------CGCGGCCG------------------------------------------------------------------------CCCCCTAGCCCGCCGGTGG-TACGCT-AAACTCTTG-TTTAATTGTATATTCTGAGCG-TCTTATTTT-AATAAGTTAAAACTTTCAACAACGGATCTCTTGGTTCTGGCATCGATGAAGAACGCAGCGAAATGCGATAAGTAATGTGAATTGCAGAATTCAGTGAATCATCGAATCTTTGAACGCACATTGCGCCCATTAGTATTCTAGTGGGCATGCCTGTTCGAGCGTCATTTCAACCCTTAAGCCTAGCTTAGTGTTGGGAATCTACTGT--ATTGTAGTTCCTCAAAGACAGTGGCGGAGCGATAGTTGTCCTCTGAGCGTAGTAA-TACTTAT--TCTCGCTTTTGTTAGGTGC-TATC-TTCTCGCCATAAAACCCCCAATTTTT-TAGTGGTTGACCTCGGATCAGGTAGGAATACCCGCTGAAC--------------------------------------------------------------TTGCAGAGGATGCTTTTGGTGCGGTGCCTTCCGAGTT-CCTGGAACGGGACGCCTTAGAGGGTGAGAGCCCCGTACGGTTGGCCACCAAGCCTGTGTAAAGCTCCTTCGACGAGTC-AGTAGTTTGGGAATGCTGCTCAAAATGGGAGGTATATTTCTTCTAAAGCTAAATACTGGCCAGAGACCGATAGCGCACAAGTAGAGTGATCGAAAGATGAAAAGCACTTTGAAAAGAGGGTTAAATAGCACGTGAAATTGTTGAAAGGGAAGGATTTATGACCAGACTTTTTCTAGGGGGATCATCCGGCGTTCTCGCCGGTGCAC-TTCCCCTAGTTGAGGCCAGCATCGGTTTCTGCCGGGGGAT-AAAGCTTCGGGAATGTGGCTCCTTC--GGGAGTGTTATAACCCGT-GCATAATACCCTGGCGGGGACCGAGGTTCGCGCATCTGCAAGGATGCTGGCGTAATGGTTATTAATCACCCGTCTTGAAACACGGACCAAGGAGTCG-AACATTTGTGCGAGTGTTTGGGTGTTAAACCCTCACGCGTAATGAAAGTGAACG-AGGTGAGAGCCCTTAC-GGTGCATCATCGACCGATCCTGATGTCTTCGGATG-ATTTGAGTAA-AGCATAACTGTTCGGACCCG-AAGATGGTGAACTATGCT--GATA-GGTGAAGCCAGA-GAAACTCTGGTG--AGCTCGCAGCG--TCTGACGTGCA-ATCGATCGTCA-ATCTGCGCGG--------------------CAATCGA--------------------------------------------------------------------------------------------------------------------------------------------------------------------CCCCTCCAT--CAAGATTTTTCTTGTC-TGGAG--GGGCAACCCGGTCC---TGTGT------CTCCACTTTTGC-----TG-CACTTTTCGGCAC-GGACCCTCCTCGCACGA-ATCCCATAT-CCAAATATTTGTT--------CAATCGGAT--CTGCAAACAC-TAG--TGCTGAC---AACCG-TAATAGGAAGCCGCCGAACTTGGCAA-GGGTTC-------------------------CTTCAAGTATGCGTGGGTTCTTG----------ACAAGCTCAAGGCCGAGCGTGAGCG---TGGTATCACCATCGATATCGCTCTGTGGAAGTTCGAGACTGAGGAGTACAATGTCACCGTCATTGACGCTCCCGGTCA------CCGTGATTTCATCAAGAACACTGCCTTCTGGTGCGTA--TCTACTT-CGCCTTTTCCTC--CCGACTG--CGACCCAGAGTTCAACCGAATCGATGC-----------GATGCAAATGCG-----TCCTGGC-GGGACG----GCCCGTCTC------------TGTCAATCAG-CCT---GGGGCACTTT-AGGAGGGAACAGGA----TACTGACG-AGTG----TTCCCCTTCAGGCAACAGATTTCCAGCGAGCATGGTCTTGACAGCAGTGGAGTGTAAG-TCTT--------GCCTG---------TCTTTGCATTGCCTCG--TGTCGGGCTGACAGTT-----------------------------CCT-TGTGAT-AGCTACAACGGCACCTCTGAGCTCCAGCTGGAGCGCATGAGCGTGTACTTCAACGAGGCATCGGGCAACAAGTATGTTCCTCGTGCCGTTCTCGTCGATCTCGAGCCCGGTACCATGGACGCCGTCCGCGCCGGTCCTTTCGGTCAGCTTTTCCGTCCCGAC--------------------
>Apiospora_italica__CBS_145138_
TCTCCGTTGGTGAACCAGCG-GAGGGATCATTACAGAGTTA-TAC-AACTCCCATACCATCT-GT--GAAC-CTACCCAGTTAT-GCCTCGGCGTAAGCT---CGG----TTGGG------GGCACCCGCA----------------GCTACCCTGTAGC--------------------------------TAGCTACCCTGAAGCTTGCTACCCTGTA---GC------------TTGCTACCCTGTAG--C-------TAGCTACCCTG-------------AA-GC--------------TGCGGGCTGCCGCACCCAGCCG------------------------------------------------------------------------C-----GGCCCGCCGGCGG-TACGCT-AAACTA-TG-TTTTATTGTATCTTCTGAGCG-TCTTATTTT-AATAAGTTAAAACTTTCAACAACGGATCTCTTGGTTCTGGCATCGATGAAGAACGCAGCGAAATGCGATAAGTAATGTGAATTGCAGAATTCAGTGAATCATCGAATCTTTGAACGCACATTGCGCCCATCAGTATTCTGGTGGGCATGCCTGTTCGAGCGTCATTTCAACCCTTAAGCCTAGCTTAGTGTTGGGAATCTGCTGT--ACTGCAGTTCCTCAAAGACAGTGGCGGAGCGGCGGTGGTCCTCTGAGCGTAGTAA---TTTATT-TCTCGCTTTTGTCAGGCCC-CGTC-CTCCCGCCATAAAACCCC-------------------------------------------------ACGGCGAGTGAAGCGGGAACAGC-TCAAATTTGAAATCTGGCCCTTGGGTCCGAGTTGTAATTTGCAGAGGATGCTTTTGGTGCGGTGCCTTCCGAGTTCCCTGGAACGGGACGCCTTAGAGGGTGAGAGCCCCGTACGGTTGGCCACCAAGCCTGTGTAAAGCTCCTTCGACGAGTCGAGTAGTTTGGGAATGCTGCTCAAAATGGGAGGTATATTTCTTCTAAAGCTAAATACTGGCCAGAGACCGATAGCGCACAAGTAGAGTGATCGAAAGATGAAAAGCACTTTGAAAAGAGGGTTAAATAGCACGTGAAATTGTTGAAAGGGAAGGATTTATGACCAGACTTTTTCTGGGGGGATCATCCGGTGTTCTCACCGGTGCAC-TTCCCCCAGTGGAGGCCAGCATCGGTTTCTGCCGGGGGACAAAAGCTTCGGGAATGTGGCTCCTTC--GGGAGTGTTATAGCCCGTTGCATAATACCCTGGCGGGGACCGAGGTTCGCGCAT-TGCAAGGATGCTGGCGTAATGGTTATTAATCACCCGTCTTGAAACACGGACCAAGGAGTCG-AACATTTGTGCGAGTGTTTGGGTGTTAAACCCTCACGCGTAATGAAAGTGAACGGAGGTGAGAGCCCCTCGGGGTGCATCATCGACCGATCCTGATGTCTTCGGATGGATTTGAGTAAGAGCATAACTGTTCGGACCCGAAAGATGGTGAACTATGCGTGGATAGGGTGAAGCCAGAGGAAACTCTGGTGGAGGCTCGCAGCGGTTCTGACGTGCAAATCGATCGTCAAATCTGCGCAT-GGGGGCGAAA------GACTAATCGAACCATGAGAAGGTTAGTTCAACTGCTCCCATGCTCCCATGACCCATTTCAAGTCCTCGAATCATGGCCGTACCATCAATAATGATG----GTTGGCA--------------------CTCTTTTTGCCTTCTCGCCCTCTTCACCCCGCCTCGTG-GGTTTA--CCCCTCCAT--TGAGATTTTTCTCACTTTGGAG--GGGCAACTCAACCC---TGTGT------CCCCACTTTCAC-----TG-CACAATTTGACAC-AAGC---CC-CGCACGG-GCCAAACATCCAAGAAAAT--TT--------CAATCGAAT--TTGC-AACAT-GAT--TGCTGAC---AACCAATAACAGGAAGCCGCCGAGCTCGGCAA-GGGTTC-------------------------TTTCAAGTATGCGTGGGTTCTTG----------ACAAGCTCAAGGCCGAGCGTGAGCG---TGGTATCACCATCGATATTGCTCTGTGGAAGTTCGAGACTGAGGAGTACAATGTCACCGTCATTGACGCTCCCGGTCA------CCGTGATTTCATCAAGAACACTGCTTTCTGGTGCGTA--CCTACTT-CGCCATTCCTAT-GCCCGTCAAGCGATCCGAACTCGAACCGATTCGACGT-----------GATATGAATACA--GCCACCTGGC-CCGATG----GCCTACCTA------------CGTCGACCAG-TTC---AAGACAAATATGGGAGGGTTCAAGA----AACTGACT-GGTC----TCTCATTCTAGGCAACAGATTTCCAGCGAGCACGGTCTTGACAGCAATGGAGTGTAAG-TCTT--------GCCTATCCGAT---AATACGC---ACATTC--CGTCTAGCTGACATTT-----------------------------CAATCTCTAT-AGCTACAACGGTACCTCTGAGCTCCAGCTGGAGCGTATGAGCGTCTACTTCAACGAGGCTTCTGGCAACAAGTATGTTCCCCGTGCCGTTCTCGTCGATCTCGAGCCCGGTACCATGGACGCCGTCCGCGCCGGTCCCTTCGGCCAGCTTT-------------------------------
>Apiospora_jatrophae__CBS_134262_
----------TGAACCTGCG-GAGGGATCATTACCGAGTT--TAC-AACTCCCACACCATTT-GT--GAATCTTACCTAGCTAT-GCCTCGGCGTAAGCT-----GCCGGTACGG---TCTCGTGCTGA------------------GACGGATGCTAGC---------------------------------------------------TACCCTGTA---GC------------TAGCTCCCGGATCG---------------GCGCGG----------------------------------------------TTCCGCGG------------------------------------------------------------------------C-----AGCCCGCCGGTGG-TACACT-AAACTCTTGTTTTAACTGTACGTTCTGAGCG-TCTTATTT--AATAAGTCAAAACTTTCAACAACGGATCTCTTGGTTCTGGCATCGATGAAGAACGCAGCGAAATGCGATAAGTAATGTGAATTGCAGAATTCAGTGAATCATCGAATCTTTGAACGCACATTGCGCCCATTAGTATTCTAGTGGGCATGCCTGTTCGAGCGTCATTTCAACCCTTAAGCCTAGCTTAGTGTTGGGAATCCACGGT--CTCGTGGTTCCTTAAAGACAGTGGCGGAGCGATAGCAGTCCTCTGAGCGCAGTAA--TTCTTTT-TCTCGCTTTGGTCAGGCTC-TATC-TTCTCGCCATAAAACCCCCAATTTTT-TTGTGGTTGACCTCGGATCAGGTAGGAATACCCGCTGAAC-----------------------------------------------------------------------------------------------------------------------------------------------------------------------------------------------------------------------------------------------------------------------------------------------------------------------------------------------------------------------------------------------------------------------------------------------------------------------------------------------------------------------------------------------------------------------------------------------------------------------------------------------------------------------------------------------------------------------------------------------------------------------------------------------------------------------------------------------------------------------------------------------------------------------------------------------------------------------------------------------------------------------------------------------------------------------------------------------------------------------------------------------------------------------------------------------------------------------------------------------------------------------------------------------------------------------------------------------------------------------------------------------------------------------------------------------------------------------------------------------------------------------------------------------------------------------------------------------------------------------------------------------------------------------------------------------------------------------------------------------------------------------------------------------------------------------------------------------------------------------------------------------------------------------------------------------------------------------------------------------------------------------------------------
>Apiospora_jiangxiensis_LC4577_
---------------------------------CAGAGTTA-TAC-AACTCCCATACCATTT-GT--AAACTTTACTCAGTTAT-GCCTCGGCGTCAGCT---CAG----TAAGG------AG-GCAGAGT-----GGT--------GTTACCCTGTAGC----------------------------------------------C----TACCCTGTA---GG---------------TTACCCTGTAG--C---------GCTACCCTG-------------TA-TC-----------------AAC--------TCCTGCTG------------------------------------------------------------------------C-----GGCCCGCCGGTGG-TACACT-AAACTCTTG-TTTTATTTTATATTCTGAGCG-TATTATTTT-AATAA-TTAAAACTTTCAACAACGGATCTCTTGGTTCTGGCATCGATGAAGAACGCAGCGAAATGCGATAAGTAATGTGAATTGCAGAATTCAGTGAATCATCGAATCTTTGAACGCACATTGCGCCCATCAGTATTCTGGTGGGCATGCCTGTTCGAGCGTCATTTCAACCCTTAAGCCTAGCTTAGTGTTGGGAATCTACTGT--ATTGTAGTTCCTTAAAGACAGTGGCGGAGCGATAGTTGTCCTCTGAGCGTAGTAA--ATTTATT-TCTCGCTTCTGTAAGGCTC-TATT-CTCCCGCCATAAAACCCCCAATTTTT-TAGTGGTTGACCTCGGATCAGGTAG----------------CGGCGAGTGAAGCGGGAACAGC-TCAAATTTGAAATCTGGCCCTTGGGTCCGAGTTGTAATTTGCAGAGGATGCTTTTGGTGCGGTGCCTTCCGAGTTCCCTGGAACGGGACGCCTTAGAGGGTGAGAGCCCCGTACGGTTGGACACCAAGCCTATGTAAAGCTCCTTCGACGAGTCGAGTAGTTTGGGAATGCTGCTCAAAATGGGAGGTATATTTCTTCTAAAGCTAAATATTGGCCAGAGACCGATAGCGCACAAGTAGAGTGATCGAAAGATGAAAAGCACTTTGAAAAGAGGGTTAAATAGCACGTGAAATTGTTGAAAGGGAAGGATTTATGACCAGACTTTTTCTAGGGGAATCATCCGGTGTTCTCACCGGTGCAC-TTCCCCTAGTTGAGGCCAGCATCGGTTTCTGTCGAGGGATAAAAGCTTTAGGAATGTGGCACCCTCCGGGGTGTGTTATAGCCTGTTGCATAATACCTTGACGGGGACCGAGGTTCGCGCAT-TGCAAGGATGCTGGCGTAATGGTTATTAATCACCCGTCTTGAAACACGGACCAAGGAGTCG-AACATTTGTGCGAGTGTTTGGGTGTTAAACCCTCACGCGTAATGAAAGTGAACGGAGGTGAGAGCCTTTAGGGGTGCATCATCGACCGATCCTGATGTCTTCGGATGGATTTGAGTAAGAGCATAACTGTTCGGACCCGAAAGATGGTGAACTATGCGTGGATAGGGTGAAGCCAGAGGAAACTCTGGTGGAGGCTCGCAGCGGTTCTGACGTGCAAATCGATCGTCAAATCTGCGCAT-GGGGGCGAAA------GACTAATCGAACCATGAGAAGGTTAGTTCTAC---TC-------ATCACTT-CCCA----TTTTCCCA----ATCAC---ATCATCAAACATCACT----GCTGGCATGCACGTC------------GTCGCTGTCTTC---T--TCCCTCCACCCCGCCTTGAG-AGTCGA--CCCCTCCAT-TGGGATTTTTCT-TATCTTGGAG--GGGCAACTCAACCC---TGTGT------CCCCACTTCCAC-----TG-CACAAATTGGCAC-GGGC---CT-CACACGG-GCCCAACAT-CCAAAAAGTC-CT--------CAATTAGTT--ATGC-AACAT-CGA--TACTGAC---TACCAATAATAGGAAGCCGCCGAACTCGGCAA-GGGTTC-------------------------TTTCAAGTATGCCTGGGTTCTTG----------ACAAGCTCAAGGCCGAGCGCGAGCG---TGGTATCACCATCGATATTGCTCTGTGGAAGTTCGAGACTGAGGAGTACAACGTCACCGTCATTGACGCTCCCGGTCA------CCGTGATTTCATCAAGAACACTGCTTTCTGGTGCGTA--CCTGCTT-CGCCTTTTCCTC--TCGATCGTGCGACTTGAACTCGAACCGGTCCAATGC-----------GATACGATTACA-----AGCCAGC-GGGACG----ACCTGCCTG------------CGTCGATCAG--TT--TGGGGCAATTT-AGGACGGAACAGGA----TACTGACTAAGTG----TGTTCCTTTAGGCAACAGATTTCCAGCGAGCACGGTCTCGACAGCAATGGAGTGTAAG-TT-TTGCC----GCCTG-TCCAG----CGCCAC----CTT-G--CATCTGGCTGACAGTC-----------------------------CAA-TTTTAT-AGCTACAACGGTACCTCTGAGCTCCAGCTGGAGCGCATGAGCGTCTACTTCAACGAGGCTTCGGGCAACAAGTATGTTCCCCGTGCCGTTCTCGTCGATCTCGAGCCCGGTACCATGGACGCCGTCCGTGCTGGTCCCTTCGGACAGCTTTTCCGCCCCGACAACTTCGTT-----------
>Apiospora_kogelbergensis_CBS_113333_
TCTCCGTTGGTGAACCAGCG-GAGGGATCATTACAGAGTTA-TAC-AACTCCCATACCATCT-GT--CAAC-CTACCCAGCTAT-GCCTCGGCGTAAGCT---CGG----CCGGG--------------------------------GGCGGTCCGGCGC---------------------------------------------------TACCCTGTA---GC---------------------GGCGG-----------------CCGC-----------GCCA-CC-----------------------------TCGGCCG------------------------------------------------------------------------C------GCCCGCCGGCGG-TACACT-AAACTA-TG-TTTTACTTTACCTTCTGAGCG-TCTTATTTT-AATAAGTTAAAACTTTCAACAACGGATCTCTTGGTTCTGGCATCGATGAAGAACGCAGCGAAATGCGATAAGTAATGTGAATTGCAGAATTCAGTGAATCATCGAATCTTTGAACGCACATTGCGCCCATCAGTATTCTGGTGGGCATGCCTGTTCGAGCGTCATTTCAACCCTTAAGCCTAGCTTAGTGTTGGGACTCTACTGT--ACTGTAGTTCCCCAAAGACAGTGGCGGAGCGGCAGTGGTCCTCTGAGCGTAGTAA---TTCATT-TCTCGCTCCTGTCAGGCCC-TGTC-CTCCCGCCGTAAAACCCCCATCTTTT--AGTGGTTGACCTCGGATCAGGTAGGAATACCCGCTGAACACGGCGAGTGAAGCGGGAACAGC-TCAAATTTGAAATCTGGCCCTTGGGTCCGAGTTGTAATTTGCAGAGGATGCTTTTGGTGCGGTGCCTTCCGAGTTCCCTGGAACGGGACGCCTTAGAGGGTGAGAGCCCCGTACGGTTGGCCACCAAGCCTGTGTAAAGCTCCTTCGACGAGTCGAGTAGTTTGGGAATGCTGCTCAAAATGGGAGGTATATTTCTTCTAAAGCTAAATACTGGCCAGAGACCGATAGCGCACAAGTAGAGTGATCGAAAGATGAAAAGCACTTTGAAAAGAGGGTTAAATAGCACGTGAAATTGTTGAAAGGGAAGGATTTATGACCAGACTTTTTCTGGGGGGATCATCCGGTGTTCTCACCGGTGCAC-TTCCCCCAGTTGAGGCCAGCATCGGTTTCTGCCGGGGGATAAAAGCTTCGGGAATGTGGCTCCTTC--GGGAGTGTTATAGCCCGTTGCATAATACCCTGGCGGGGACCGAGGTTCGCGCAT-TGCAAGGATGCTGGCGTAATGGTTATTAATCACCCGTCTTGAAACACGGACCAAGGAGTCG-AACATTTGTGCGAGTGTTTGGGTGTTAAACCCTCACGCGTAATGAAAGTGAACGGAGGTGAGAGCCTTTCGGGGTGCATCATCGACCGATCCTGATGTCTTCGGATGGATTTGAGTAAGAGCATAACTGTTCGGACCCGAAAGATGGTGAACTATGCGTGGATAGGGTGAAGCCAGAGGAAACTCTGGTGGAGGCTCGCAGCGGTTCTGACGTGCAAATCGATCGTCAAATCTGCGCAT-GGGGGCGAAA------GACTAATCGAACCATGAGAAGGTTAGTTCATTTGCCC----------ACGTTCCCATCACACATTCCC----------GCATTCTTTGCCCTTCATGACTGCTGGCATT------------------TTTGCTGCTTGTCCCGCCATATCCTACCCCGCCTC----TCTCTA--CCCCTCCAA---ATTTTTTCCCAAGCCCTGAAT--TCGAGTCCCCACATTTTTATACGCACGGACCCAACTCCACCCCACTTCCACACATCAACAC-----------CATATATCATCACATCTTCCATCAACAC-TT--------CAACACCTCATCTACTATCGTGGACCATGCTGAC----AACGTCGACAGGAAGCTGCGGAATTGGGAAA-GGGAAG-------------------------CTTCAAGTACGCCTGGGTTTTGG----------ACAAGCTCAAGGCCGAGCGCGAGCG---TGGTATCACGATCGATATCGCTCTGTGGAAGTTCGAGACCGAGGAGTACAATGTGACGGTCATTGACGCTCCCGGCCA------CCGTGATTTCATCAAGAACACTGCTTTCTGGTGCGTA--CCAACTT-CGCCATCTCTTT-GCCCTTCAAACAATATAAACTCGAGCCGGTTCAATAC-----------GATACGAAGACC--GCCGCCTGAC-GGGCCG----GCCTACCTG------------CGTCGATCAG-TTC---AAGACAATCT-GGGAGGGTACAGGA----TACTGACC-GGTC----TTTCCTTTTAGGCAACAGATTTCCAGCGAGCACGGTCTTGACAGCAATGGAGTGTAAG-TTTT--------GCCTGTCTCAT---ATCGTAC---GCATTA--CGTGTAGCTGACATTA-----------------------------TAA-CTTGAT-AGCTACAACGGCACCTCTGAGCTCCAGCTGGAGCGTATGAGCGTCTACTTCAACGAGGCTTCGGGCAACAAGTATGTTCCTCGTGCCGTCCTCGTCGATCTCGAGCCCGGTACCATGGACGCCGTCCGCGCCGGTCCCTTCGGCCAGCTCTTCCGCCCCGACAACTTCGTTTTCGGTCAATC
>Apiospora_koreanum_KUC21332_
----------------------AGGGATCATTACAGAGTTA-TAC-AACTCCCACACCATCT-GT--TAAC-CTACCCAGTTAT-GCCTCGGCGTAAGCT---CGG-----CCGG------AG-GCAG------------------------TCCAGAGC---------------------------------------------------TACCCTGTA---GC----------------------GATG-----------------GCTG-------------CA-CC-----------------AC---------TCCGGCCG------------------------------------------------------------------------C------GCCCGCCGGCGG-TACACT-AAACTA-TG-TTTTATTTTATCTTCTGAGCG-TCTTATTTT-AATAAGTTAAAACTTTCAACAACGGATCTCTTGGTTCTGGCATCGATGAAGAACGCAGCGAAATGCGATAAGTAATGTGAATTGCAGAATTCAGTGAATCATCGAATCTTTGAACGCACATTGCGCCCATCAGTATTCTGGTGGGCATGCCTGTTCGAGCGTCATTTCAACCCTTAAGCCTAGCTTAGTGTTGGGAATCTACTGT--ACTGTAGTTCCTTAAAGACAGTGGCGGAGCGGCAGTGGTCCTCTGAGCGTAGTAA---TTTATT-TCTCGCTTTTGTCAGGCCC-TGTC-CTCCCGCCATAAAACCCCCAATTTTT-TAGTGGTTGACCTCGGATCAGGTAGGAATA-----------CGGCGAGTGAAGCGGGAACAGC-TCAAATTTGAAATCTGGCCCTTGGGTCCGAGTTGTAATTTGCAGAGGATGCTTTTGGTGAGGTGCCTTCCGAGTTCCCTGGAACGGGACGCCTAAGAGGGTGAGAGCCCCGTACGGTTGGCCACCAAGCCTGTGTAAAGCTCCTTCGACGAGTCGAGTAGTTTGGGAATGCTGCTCAAAATGGGAGGTATATTTCTTCTAAAGCTAAATACTGGCCAGAGACCGATAGCGCACAAGTAGAGTGATCGAAAGATGAAAAGCACTTTGAAAAGAGGGTTAAATAGCACGTGAAATTGTTGAAAGGGAAGGATTTATGACCAGACTTTTTCTGGGGGGATCATCCGGTGTTCTCACCGGTGCAC-TTCCCCCAGTTGAGGCCAGCATCGGTTTCTGTCGGGGGATAAAAGCTTCAGGAATGTGGCTCCTTC--GGGAGTGTTATAGCCTGTTGCATAATACCCTGACGGGGACCGAGGTTCGCGCAT-TGCAAGGATGCTGGCGTAATGGTTATTAATCACCCGT------------------GAG----AAGGTTAGTCCTGCTGCCCA----TTTCACGTTCACAC--------------------------------------------------ATTCCCATATC-----ACTCATTT---------------------------------------------------------------------ACTATGGTG---GCTGGCACCTTTTCTGCTGT---------------------CTCAC------------------------------------------------------------------------------------------------------------------------------------------------------------------CATTTTCACCCCGCCTTGAG-CATCAA--CCCCTCCAT-CGAGATTTTTTCTCATCTTGGAG--GGGCAAC-AAACCC---TGTGT------CTCCACATGTGC-----TG-CACAATCTGGCCC-GAGC---CC-CGCACGG-GCCCAAC---CCAAACAATT-TT--------CAATCAAATT-TTGT-AACAT-CAT--TGCTGAC---AACCAATCACAGGAAGCCGCCGAGCTCGGAAA-GGGTTC-------------------------CTTCAAGTATGCGTGGGTTCTTG----------ACAAGCTCAAGGCCGAGCGCGAGCG---TGGTATCACCATCGATATCGCTCTGTGGAAGTTCGAGACTGAGGAGTACAATGTCACCGTCATTGACGCTCCCGGTCA------CCGTGATTTCATCAAGAACA-----------------------------------------TCCAACGAGCGACATGAACTCGAACCGATTCAATAC-----------GATACGAAAGCC--GCCGCTTGGT-CGGCCG----GCCTACATG------------CGTCGATCGG-TTC---AAGCCAATTT-GGGAGGGTACAGGA----TACTGACC-AGTC----TTCCCTTTTAGGCAACAGATTTCCAGCGAGCACGGTCTTGACAGCAATGGAGTGTAAG-TTTC--------GCCTGTCCCAT---ATCACAC---GCATTA--CGCCTAGCTGACATTT-----------------------------CAA-CCTGAT-AGCTACAACGGCACCTCTGAGCTCCAGCTGGAGCGCATGAGCGTCTACTTCAACGAGGCTTCAGGCAACAAGTACGTCCCCCGTGCCGTTCTCGTCGATCTCGAGCCCGGTACCATGGACGCCGTCCGCGCCGGTCCCTTCGGCCAGCTCTTCCGCCCCGATAACTTCGTT-----------
>Apiospora_locuta_pollinis_LC11683_
-------------------G-GAGGGATCATTACAGAGTTA-TAC-AACTCCCACACCATTT-GT--CAAC-TTAC-CAGTTAT-GCCTCGGCGTGAACT---GCG----TACGG------AG-GCAGGTCG----GGT--------GTTACCCTGTAGC-----------------------CTACCCTGTAGGTTACCCGGTAGC----TACCCTGTA---GG---------------CTACCCTGTAG------------CTTACCCTG-----------CACC-AC----------------------------TCCCGC-G------------------------------------------------------------------------C-----AGCCCGCCGGTGG--ACACT-AAACTCTTG-TTTTATTGTATCTTCTGAGCG-TATTATTTT-AATAA-TTAAAACTTTCAACAACGGATCTCTTGGTTCTGGCATCGATGAAGAACGCAGCGAAATGCGATAAGTAATGTGAATTGCAGAATTCAGTGAATCATCGAATCTTTGAACGCACATTGCGCCCATCAGTATTCTGGTGGGCATGCCTGTTCGAGCGTCATTTCAACCCTTAAGCCTAGCTTAGTGTTGGGAATCTACTGT--ATTGTAGTTCCTTAAAGACAGTGGCGGAGCGATAGTTGTCCTCTGAGCGTAGTAA--ATTTATT-TCTCGCTTCTGTAAGGCTC-TATC-TTCTCGCCATAAAACCCCCAATTTTT-TAGTGGTTGACCTCGGATCAGGTAGGAATACCCGCTGAAC----------------------------------------------------------------------------------------------------------------------------------------------------------------------------------------------------------------------------------------------------------------------------------------------------GAGAAGGTTAG----------------------------------------------TTCTA------------------CTCAT-----CAC-TTCCCATAGTC----------------------------------------------------------------------CCAATCACATCAT---------------------CAAGCAT-CGC-----TGCTGGCAT-----------------------------------------------------------------------------TCACGC------------------------------------------------TGCTGTCGGTGTC--------------------------------------------------------------------------------------------------------------------------------------------------------------------------------------------------------------------------------------------------------------------------------------------------------------TCCCTTCACCCCGCCTTGAG-GCTCGA--CCCCTCCAT--TGGATTTTTTCCTATCTTGGAG--GGGCAACTCAACCC---TGTGT------CCCCACTTTCAC-----TG-GACAAATTGGCAC-GGGC---CT-CGCACGG-GCCCAACAT-ACACAAAGTC-CT--------CAATTAGAT--ATGC-AACAT-GGA--TACTGAC---AACCAACAATAGGAAGCCGCCGAGCTCGGCAA-GGGTTC-------------------------TTTCAAGTATGCCTGGGTTCTTG----------ACAAGCTCAAGGCCGAGCGTGAGCG---TGGTATCACCATCGATATTGCTCTGTGGAAGTTCGAGACTGAGGAGTACAACGTCACCGTCATTGACGCTCCCGGTCA------CCGTGATTTCATCAAGAACACTGCTTTCTGGTGCGTA--CCTGCTT-CGCCTTTCCCTC--CCGATCATGCGACCTGAACTCGAACCGGTCCAATGC-----------GATACCATCACC-----GCCCGACGGGGACG----ACTTCTTTG------------CAACGATCAG-TTT---GGGGCAATTT-GGGACGGAACAGGA----TACTGACT-AGTG----TGTTCCTTCAGGCAACAGATTTCCAGCGAGCACGGTCTCGACAGCAATGGAGTGTAAG-TCTTGCC-----GCCTG-CCTAG----CGTCGC----CTT-G--CCTCTGGCTGACAGCT-----------------------------CAA-CTTTAT-AGCTACAACGGTACCTCGGAGCTCCAGCTGGAGCGCATGAGCGTCTACTTCAACGAGGCTTCGGGCAACAAGTATGTTCCCCGTGCCGTTCTCGTCGATCTCGAGCCCGGTACCATGGACGCTGTCCGTGCCGGTCCCTTCGGCCAGCTTTTCCGCCCCGACAACTTCGTTTTCGGTCAATC
>Apiospora_longistroma_MFLUCC_11_0481_
TCTCCGTTGGTGAACCAGCG-GAGGGATCATTACAGAGTTA-TAC-AACTCCCATACCATTT-GT--TAAC-TTACTCAGTTAT-GCCTCGGCGTGAACT---GCG----TACGG------AG-GCAGGTCG----GGT--------GTTACCCTGTAGC-----------------------CTACCCTGTAGGTTACCCGGTAGC----TACCCTGTA---GG---------------CTACCCTGTAG--C----------TTACCCTG-------------CA-CC-----------------AC---------TCCCGC-G------------------------------------------------------------------------C-----AGCCCGCCGGTGG-TACACT-AAACTCTTG-TTTTATTGTATCTTCTGAGCG-AATTATTTT-AATAA-TTAAAACTTTCAACAACGGATCTCTTGGTTCTGGCATCGATGAAGAACGCAGCGAAATGCGATAAGTAATGTGAATTGCAGAATTCAGTGAATCATCGAATCTTTGAACGCACATTGCGCCCATCAGTATTCTGGTGGGCATGCCTGTTCGAGCGTCATTTCAACCCTTAAGCCTAGCTTAGTGTTGGGAATCTACTGT--ATTGTAGTTCCTTAAAGACAGTGGCGGAGCGATAGTTGTCCTCTGAGCGTAGTAA--ATTTATT-TCTCGCTTCTGTAAGGCTC-TATC-TTCTCGCCATAAAACCCCCAATTTTT-TAGTGGTTGACCTCGGATCAGGTAGGAATACCCGCT----ACGGCGAGTGAAGCGGGAACAGC-TCAAATTTGAAATCTGGCCCTTGGGTCCGAGTTGTAATTTGCAGAGGATGCTTTTGGTGCGGTGCCTTCCGAGTTCCCTGGAACGGGACGCCTTAGAGGGTGAGAGCCCCGTACGGTTGGACACCAAGCCTATGTAAAGCTCCTTCGACGAGTCGAGTAGTTTGGGAATGCTGCTCAAAATGGGAGGTATATTTCTTCTAAAGCTAAATATTGGCCAGAGACCGATAGCGCACAAGTAGAGTGATCGAAAGATGAAAAGCACTTTGAAAAGAGGGTTAAATAGCACGTGAAATTGTTGAAAGGGAAGGATTTATGACCAGACTTTTTCTAGGGGGATCATCCGGTGTTCTCACCGGTGCAC-TTCCCCTAGTTGAGGCCAGCATCGGTTTCTGTCGGGGGATAAAAGCTTCAGGAATGTGGCTCCCTCCGGGGAGTGTTATAGCCTGTTGCATAATACCCTGACGGGGACCGAGGTTCGCGCAT-TGCAAGGATGCTGGCGTAATGGTTATTAATCACCCGTCTTGAAACACGGACCAAGGAGTCG-AACATTTGTGCGAGTGTTTGGGTGTTAAACCCTCACGCGTAATGAAAGTGAACGGAGGTGAGAGCCTTTAGGGGTGCATCATCGACCGATCCTGATGTCTTCGGATGGATTTGAGTAAGAGCATTAATGTTCGGACCCGAAAGATGGTGAACTATGCGTGGATAGGGTGAAGCCAGAGGAAACTCTGGTGGAGGCTCGCAGCGGTTCTGACGTGCAAATCGATCGTCAAATCTGCGCAT--GGGGCGAAA------GACTAA------------------------------------------------------------------------------------------------------------------------------------------------------------------------------------------------------------------------------------------------------------------------------------------------------------------------------------------------------------------------------------------------------------------------------------------------------------------------------------------------------------------------------------------------------------------------------------------------------------------------------------------------------------------------------------------------------------------------------------------------------------------------------------------------------------------------------------------------------------------------------------------------------------------------------------------------------------------------------------------------------------------------------------------------------------------------------------------------------------------------------------------------------------------------
>Apiospora_malaysiana_CBS_102053_
TCTCCGTTGGTGAACCAGCG-GAGGGATCATTACAGAGTTA-TAC-AACTCCCATACCATCT-GT--GAAC-CTACCCAGTTAT-GCCTCGGCGTAAGCT---CGG----TTGGA------GGCACCCGCA----------------GCTACCCTGTCGC-------------------------------------------TTGC----TACCCTGTA---GC------------TAGCTACCCTGAAG------TTGCGGGCTGCCACA----------------------------------------------TCCAGCCG------------------------------------------------------------------------C-----GGCCCGCCGGCGG-TACACG-AAACTC-TG-TTTTATTGTATCTTCTGAGCG-TCTTATTTT-AATAAGTTAAAACTTTCAACAACGGATCTCTTGGTTCTGGCATCGATGAAGAACGCAGCGAAATGCGATAAGTAATGTGAATTGCAGAATTCAGTGAATCATCGAATCTTTGAACGCACATTGCGCCCATCAGTATTCTGGTGGGCATGCCTGTTCGAGCGTCATTTCAACCCTTAAGCCTAGCTTAGTGTTGGGAATCTGCTGT--ACTGCAGTTCCTCAAAGACAGTGGCGGAGCGGCGGTAGTCCTCTGAGCGTAGTAA---TTTATT-TCTCGCTTTTGTCAGGCTC-CGTC-CTCCCGCCATAAAACCCCCATCTTTT--AGTGGTTGACCTCGGATCAGGTAGGAATACCCGCTGAACACGGCGAGTGAAGCGGGAACAGC-TCAAATTTGAAATCTGGCCCTTGGGTCCGAGTTGTAATTTGCAGAGGATGCTTTTGGTGCGGTGCCTTCCGAGTTCCCTGGAACGGGACGCCTTAGAGGGTGAGAGCCCCGTACGGTTGGCCACCAAGCCTGTGTAAAGCTCCTTCGACGAGTCGAGTAGTTTGGGAATGCTGCTCAAAATGGGAGGTATATTTCTTCTAAAGCTAAATACTGGCCAGAGACCGATAGCGCACAAGTAGAGTGATCGAAAGATGAAAAGCACTTTGAAAAGAGGGTTAAATAGCACGTGAAATTGTTGAAAGGGAAGGATTTATGACCAGACTTTTTCTGGGGGGATCATCCGGTGTTCTCACCGGTGCAC-TTCCCCCAGTGGAGGCCAGCATCGGTTTCTGCCGGGGGATAAAAGCTTCGGGAATGTGGCTCCTTC--GGGAGTGTTATAGCCCGTTGCATAATACCCTGGCGGGGACCGAGGTTCGCGCAT-TGCAAGGATGCTGGCGTAATGGTTATTAATCACCCGTCTTGAAACACGGACCAAGGAGTCG-AACATTTGTGCGAGTGTTTGGGTGTTAAACCCTCACGCGTAATGAAAGTGAACGGAGGTGAGAGCCCCTCGGGGTGCATCATCGACCGATCCTGATGTCTTCGGATGGATTTGAGTAAGAGCATAACTGTTCGGACCCGAAAGATGGTGAACTATGCGTGGATAGGGTGAAGCCAGAGGAAACTCTGGTGGAGGCTCGCAGCGGTTCTGACGTGCAAATCGATCGTCAAATCTGCGCAT-GGGGGCGAAA------GACTAATCGAACCATGAGAAGGTTAGTTCGACTGCTC--------CCATTATCCATTTCATGTCCTCAAATCATCGCCATACCATCAATCATGACG----GTTGGCACATTT--------------------TTTGCTTCGCCGCCCTCTTCACCCCGCCTCGAG-GGTTTA--CCCCTCCAT--TGAGATTTTTCTCACTTTGGAG--GGGCAACTAAACCC---TGTGT------CCCCACTTTCAC-----TG-CACAATTTGACACAAG-----CCCCGCACGG-GCCAAACAT-CCAAGAAATT-TT--------CAATTGAAT--TTGC-AACAT-GAT--TGCTGAC---AACCAATAACAGGAAGCCGCCGAGCTCGGCAA-GGGTTC-------------------------TTTCAAGTATGCGTGGGTTCTTG----------ACAAGCTCAAGGCCGAGCGTGAGCG---TGGTATCACCATCGATATTGCTCTGTGGAAGTTCGAGACTGAGGAGTACAATGTCACCGTCATTGACGCTCCCGGTCA------CCGTGATTTCATCAAGAACACTGCCTTCTGGTGCGTT--CCTACTTCCGCCGTTCTCAT-GCCCCTCAAGCAACCTGAATTCGAACCGATTCAACGC-----------GATACGAATACA--GCCACCTGGC-ACCACG----GCCTACCTA------------CGTCGACCAC-TGC---AAGACATTTT-GGGAGGGTTTAGGA----AACTGACT-AGTC----TCTCTTTTTAGGCAACAGATTTCCAGCGAGCACGGTCTTGACAGCAATGGAGTGTAAG-TCTG--------GCCTA-TATGA----TAATACACACACT-A--CGTCTAGCTGACATTT-----------------------------CAATCTCTAT-AGCTACAACGGTACCTCTGAGCTCCAGCTGGAGCGCATGAGCGTCTACTTCAACGAGGCTTCTGGCAACAAGTATGTTCCCCGTGCCGTTCTCGTCGATCTCGAGCCCGGTACCATGGACGCCGTCCGCGCCGGTCCCTTCGGCCAGCTCTTCCGCCCCGACAACTTCGTTTTCGGTCAATC
>Apiospora_marianiae__AP18219_
TCTCCGTTGGTGAACCAGCG-GAGGGATCATTACAGAGTT--TTC-AACTCCCATACCATTT-GT--TAAC-CTACTCAGTTAT-GCCTCGGCGTAAGCT---CAG----TCCGG------AG-GC---------------------GTTGTC---GAGC---------------------------------------------------TACCCTGTG---GC--------------------------------------TCTTCGACG-----------CGCC-AC----------------------------TCCGGCTG------------------------------------------------------------------------C-----GGCCCGCCGGCGG-TACACT-AAACTCTTG-TCTTATTGTATATTCTGAGCG-TCTTATTTT-AATAAGTTAAAACTTTCAACAACGGATCTCTTGGTTCTGGCATCGATGAAGAACGCAGCGAAATGCGATAAGTAATGTGAATTGCAGAATTCAGTGAATCATCGAATCTTTGAACGCACATTGCGCCCATTAGTATTCTAGTGGGCATGCCTGTTCGAGCGTCATTTCAACCCTTAAGCCTAGCTTAGTGTTGGGAGTCCACTGT--ATTGTGGTTCCTTAAAGACAGTGGCGGAGCGATAGTCGTCCTCTGAGCGTAGTAA--TTTTTGT-TCTCGCTTTTGTTAGGCCC-TATC-TTCTCGCCATAAAACCCCCTATTTTT-TAGTGGTTGAC-----------------------------ACGGCGAGTGAAGCGGGAACAGC-TCAAATTTGAAATCTGGCCCTTGGGTCCGAGTTGTAATTTGCAGAGGATGCTTTTGGTGCGGTGCCTTCCGAGTTCCCTGGAACGGGACGCCTTAGAGGGTGAGAGCCCCGTACGGTTGGCCACCAAGCCTGTGTAAAGCTCCTTCGACGAGTCGAGTAGTTTGGGAATGCTGCTCAAAATGGGAGGTATATTTCTTCTAAAGCTAAATACTGGCCAGAGACCGATAGCGCACAAGTAGAGTGATCGAAAGATGAAAAGCACTTTGAAAAGAGGGTTAAATAGCACGTGAAATTGTTGAAAGGGAAGGGTTTATGACCAGACTTTTTCTAGGGGGATCATCCGGTGTTCTCACCGGTGCAC-TTCCCCTAGTTGAGGCCAGCATCGGTTTCTGTCGGGGGATAAAAGCTTCGGGAATGTGGCTCCTTC--GGGAGTGTTATAGCCTGTTGCATAATACCTTGACGGGGACCGAGGTTCGCGCAT-TGCAAGGATGCTGGCGTAATGGTTATTAACCACCCGTCTTGAAACACGGACCAAGGAGTCG-AACATTTGTGCGAGTGTTTGGGTGTTAAACCCTCACGCGTAATGAAAGTGAACGGAGGTGAGAGCCCTTCGGGGTGCATCATCGACCGATCCTGATGTCTTCGGATGGATTTGAGTAAGAGCATAACTGTTCGGACCCGAAAGATGGTGAACTATGCGTGGATAGGGTGAAGCCAGAGGAAACTCTGGTGGAGGCTCGCAGCGGTTCTGACGTGCAAATCGATCGTCAAATCTGCGCAT-GGGG----------------------------------------------------------------------------------------------------------------------------------------------------------------------------------------------------------------------------------------------------------------------------------------------------------------------------------------------------------------------------------------------------------------------------------------------------------------------------------------------------------------------------------------------------------------------------------------------------------------------CTGCTTTCTGGTGCGTA--CCAACTT-CGCCTTATTTCCCACACATTGAGCGACGTGGACTCGAACCGGTTCAATTCAATACAATACAAATACAAATACA-----GCCTGGC-GGGACG----GCTTGTCTA------------CGTCGATCAG-TCT---GGGGTAGTTTGAGAGGGGCACAGGA----TACTGACT-AGGG----TCCCCTTTTAGGCAACAGATTTCCAGCGAGCACGGTCTCGACAGCAATGGAGTGTAAG-TTTT--------GCCTGTCCTA-----TATCAC----CTT-G--CGTCTGGCTGACAGTT-----------------------------TCA-TTCGAT-AGGTACAACGGTACCTCGGAGCTCCAGTTGGAGCGCATGAGCGTCTACTTCAACGAAGCTTCGGGCAACAAGTATGTTCCCCGTGCCGTTCTTGTCGATCTCGAGCCCGGTACCATGGACGCCGTCCGCGCCGGTCCCTTCGGCCAGCTCTTCCGTCCCGACAA------------------
>Apiospora_marii_CBS_497_90_
TCTCCGTTGGTGAACCAGCG-GAGGGATCATTACAGAGTTA-TAC-AACTCCCACACCATTT-GT--CAAC-TTAC-CAGTTAT-GCCTCGGCGTGAACT---GCG----TACGG------AG-GCAGGTCG----GGT--------GTTACCCTGTAGC-----------------------CTACCCTGTAGGTTACCCGGTAGC----TACCCTGTA---GG---------------CTACCCTGTAG------------CTTACCCTG-------------CA-CCAC--------------------------TCCCGC-G------------------------------------------------------------------------C-----AGCCCGCCGGTGG--ACACT-AAACTCTTG-TTTTATTGTATCTTCTGAGCG-TATTATTTT-AATAA-TTAAAACTTTCAACAACGGATCTCTTGGTTCTGGCATCGATGAAGAACGCAGCGAAATGCGATAAGTAATGTGAATTGCAGAATTCAGTGAATCATCGAATCTTTGAACGCACATTGCGCCCATCAGTATTCTGGTGGGCATGCCTGTTCGAGCGTCATTTCAACCCTTAAGCCTAGCTTAGTGTTGGGAATCTACTGT--ATTGTAGTTCCTTAAAGACAGTGGCGGAGCGATAGTTGTCCTCTGAGCGTAGTAA--ATTTATT-TCTCGCTTCTGTAAGGCTC-TATC-TTCTCGCCATAAAACCCCCAATTTTT-TAGTGGTTGACCTCGGATCAGGTAGGAATACCCGCTGAACACGGCGAGTGAAGCGGGAACAGC-TCAAATTTGAAATCTGGCCCTTGGGTCCGAGTTGTAATTTGCAGAGGATGCTTTTGGTGCGGTGCCTTCCGAGTTCCCTGGAACGGGACGCCTTAGAGGGTGAGAGCCCCGTACGGTTGGACACCAAGCCTATGTAAAGCTCCTTCGACGAGTCGAGTAGTTTGGGAATGCTGCTCAAAATGGGAGGTATATTTCTTCTAAAGCTAAATATTGGCCAGAGACCGATAGCGCACAAGTAGAGTGATCGAAAGATGAAAAGCACTTTGAAAAGAGGGTTAAATAGCACGTGAAATTGTTGAAAGGGAAGGATTTATGACCAGACTTTTTCTAGGGGGATCATCCGGTGTTCTCACCGGTGCAC-TTCCCCTAGTTGAGGCCAGCATCGGTTTCTGTCGGGGGATAAAAGCTTCAGGAATGTGGCTCCCTCCGGGGAGTGTTATAGCCTGTTGCATAATACCCTGACGGGGACCGAGGTTCGCGCAT-TGCAAGGATGCTGGCGTAATGGTTATTAATCACCCGTCTTGAAACACGGACCAAGGAGTCG-AACATTTGTGCGAGTGTTTGGGTGTTAAACCCTCACGCGTAATGAAAGTGAACGGAGGTGAGAGCCTTTCGGGGTGCATCATCGACCGATCCTGATGTCTTCGGATGGATTTGAGTAAGAGCATTAATGTTCGGACCCGAAAGATGGTGAACTATGCGTGGATAGGGTGAAGCCAGAGGAAACTCTGGTGGAGGCTCGCAGCGGTTCTGACGTGCAAATCGATCGTCAAATCTGCGCAT-GGGGGCGAAA------GACTAATCGAACCAT---AAGGTTAGTTCTACTCATC---------------ACTTCCCATATTCCCA-------ATCACATCATCAAACATCGCT----CGTGGCATTCAC---------------GCTGCTGTCGGTGTC---TCCCTTCACCCCGCCTTGAG-GCTCGA--CCCCTCCAT-TGGAATTTTTCCTATCTTTGGAG--GGGCAACTCAACCC---TGTGT------CCCCACTTTCAC-----TG-CACAAATTGGCAC-GGGC---CT-CGCACGG-GCCCAACAT-CCACAAAGTC-CT--------CAATTGGGT--ATGC-AACAT-GGA--TACTGAC---AACCAATAATAGGAAGCCGCCGAGCTCGGCAA-GGGTTC-------------------------TTTCAAGTATGCCTGGGTTCTTG----------ACAAGCTCAAGGCCGAGCGTGAGCG---TGGTATCACCATCGATATTGCTCTGTGGAAGTTCGAGACTGAGGAGTACAACGTCACCGTCATTGACGCTCCCGGTCA------CCGTGATTTCATCAAGAACACTGCTTTCTGGTGCGTA--CCTGCTT-CGCCTTTCCCTC--CCGATCATGCGACCTGAACTCGAACCGGTCCAATGC-----------GATACCATCACC-----GCCCGACGGGGACG----ACTTCTTTG------------CAACGATCAG-TTT---GGGGCAATTT-GGGACGGAACAGGA----TACTGACT-AGTG----TGTTCCTTCAGGCAACAGATTTCCAGCGAGCACGGTCTCGACAGCAATGGAGTGTAAG-TCTTGCC-----GCCTG-CCTAG----CGTCGC----CTT-G--CCTCTGGCTGACAGCT-----------------------------CAA-CTTTAT-AGCTACAACGGTACCTCGGAGCTCCAGCTGGAGCGCATGAGCGTCTACTTCAACGAGGCTTCGGGCAACAAGTATGTTCCCCGTGCCGTTCTCGTCGATCTCGAGCCCGGTACCATGGACGCTGTCCGTGCCGGTCCCTTCGGCCAGCTTTTCCGCCCCGACAACTTCGTTTTCGGTCAATC
>Apiospora_marinum_KUC21328_
----------------------AGGGATCATTACAGAGTTA-TAC-AACTCCCACACCATTT-GC--CAACTTTACTCAGTTAT-GCCTCGGCGTAAGCT---CCG----TACGG-------G-GCTGCCGG---------------GTTGCGCTGCGGG----------------------------------------CGACAGC----TACCCTGTA---GC---------------TTACCCTGTAG--C---------GCTACCCTG-------------TA-GC-----------------GTTA-------CCCTGCGG------------------------------------------------------------------------C-----GGCCCGCCGGTGG--AAACG-AAACTCTTG-TTTTATTGTATCTTCTGAGCG-TCTTATTTT-AATAAGTTAAAACTTTCAACAACGGATCTCTTGGTTCTGGCATCGATGAAGAACGCAGCGAAATGCGATAAGTAATGTGAATTGCAGAATTCAGTGAATCATCGAATCTTTGAACGCACATTGCGCCCATCAGTATTCTGGTGGGCATGCCTGTTCGAGCGTCATTTCAACCCTTAAGCCTAGCTTAGTGTTGGGAATCGACCGT--AGGGTCGTTCCTTAAAGACAGTGGCGGAGCGGCAGTGGTCCTCTGAGCGTAGTAA--ATTTATT-TCTCGCTTTTGTCAGGCCC-TGTC-CTCCCGCCATAAAACCCCCAATTTTT-TAGTGGTTGACCTCGGATCAGGTAGGAATA-----------CGGCGAGTGAAGCGGGAACAGC-TCAAATTTGAAATCTGGCCCTTGGGTCCGAGTTGTAATTTGCAGAGGATGCTTTTGGTGCGGTGCCTTCCGAGTTCCCTGGAACGGGACGCCTTAGAGGGTGAGAGCCCCGTACGGTTGGCCACCAAGCCTGTGTAAAGCTCCTTCGACGAGTCGAGTAGTTTGGGAATGCTGCTCAAAATGGGAGGTATATTTCTTCTAAAGCTAAATACTGGCCAGAGACCGATAGCGCACAAGTAGAGTGATCGAAAGATGAAAAGCACTTTGAAAAGAGGGTTAAATAGCACGTGAAATTGTTGAAAGGGAAGGATTTATGACCAGACTTTTTCTAGGGGGATCATCCGGTGTTCTCACCGGTGCAC-TTCCCCTAGTTGAGGCCAGCATCGGTTTCTGTCGGGGGATAAAAGCTTCAGGAATGTGGCTCCCTCCGGGGAGTGTTATAGCCTGTTGCATAATACCCTGACGGGGACCGAGGTTCGCGCAT-TGCAAGGATGCTGGCGTAATGGTTATTAATCACCCG-------------------GAG----AAGGTTAGTTCTACTCATT----------------------------------------------------------------------------------------------------------------------------------------------------------------------------------------------------------ATTTTCCAGTTTGCTTGT-----------------------------------------------------------------------------------------TCCACATCATGATCATACATCGCG----GCTGGCAT-------------------GTCGCTATC---------CCTCTTCACCCCGCCTTCAG-AGTTGA--CCCCTCCAT-TTGAGATTTTTCTTATCTTGGAG--GGGCAACCCAGCCC---TGTGT------CCCCACTTTCAC-----TA-CACAATTTGGCGT-GGAC---CT-CGCACGG-GCCCAGTAT-CCAAAAAGTC-CT--------CAATTGGAATAATGC-AACAT-CAA--TTCTGAC---AACCA-TAATAGGAAGCCGCCGAACTCGGCAA-GGGTTC-------------------------CTTCAAGTATGCGTGGGTTCTTG----------ACAAGCTCAAGGCCGAGCGTGAGCG---TGGTATCACTATCGATATTGCTCTGTGGAAGTTCGAGACTGAGGAGTACAATGTCACCGTCATTGACGCTCCCGGTCA------CCGTGATTTCATCAAGAACA-----------------------CTT--------------GCCCGTCGATCAACCCGAATTCGTTCCGGTTCAATGC-----------GATACAAATTCA-----AGCTGGCAGAGGCG----GCCTATCTA------------CGTCGATCAA-TTT--------------GGGAGGGTACAGGA----TACTGACT-AGTG----TCCCCTTACAGGCAACAGATTTCCAGCGAGCACGGCCTCGACAGCAATGGAGTGTAAG-TCTT--------GCCCG-TACAA----CGCCACCTTGCTT-G--CTTCCTGCTGACAGAT-----------------------------CCC-TTCGAT-AGCTACAACGGTACCTCTGAGCTCCAGTTGGAGCGCATGAGCGTTTACTTCAACGAGGCTTCCGGCAACAAGTACGTTCCTCGTGCCGTCCTCGTCGATCTCGAGCCCGGTACTATGGACGCCGTCCGTGCCGGTCCTTTCGGCCAGCTTTTCCGCCCCGACAACTTCGTT-----------
>Apiospora_mediterranei_IMI_326875
---------------------------------CAGAGTTA-TAC-AACTCCCACACCATTT-GT--CAAC-TTAC-CAGTTAT-GCCTCGGCGTGAACT---GCG----TACGG------AG-GCAGGTCG----GGT--------GTTACCCTGTAGC-----------------------CTACCCTGTAGGTTACCCGGTAGC----TACCCTGTA---GG---------------CTACCCTGTAG--C----------TTACCCTG-------------CA-CC-----------------AC---------TCCCGC-G------------------------------------------------------------------------C-----AGCCCGCCGGTGG--ACACT-AAACTCTTG-TTTTATTGTATCTTCTGAGCG-TATTATTTT-AATAA-TTAAAACTTTCAACAACGGATCTCTTGGTTCTGGCATCGATGAAGAACGCAGCGAAATGCGATAAGTAATGTGAATTGCAGAATTCAGTGAATCATCGAATCTTTGAACGCACATTGCGCCCATCAGTATTCTGGTGGGCATGCCTGTTCGAGCGTCATTTCAACCCTTAAGCCTAGCTTAGTGTTGGGAATCTACTGT--ATTGTAGTTCCTTAAAGACAGTGGCGGAGCGATAGTTGTCCTCTGAGCGTAGTAA--ATTTATT-TCTCGCTTCTGTAAGGCTC-TATC-TTCTCGCCATAAAACCCCCAATTTTT-TAGT-------------------------------------------------------------------------------------------------------------------------------------------------------------------------------------------------------------------------------------------------------------------------------------GAGACCGATAGCGAACAAGTAGAGTGATCGAAAGATGAAAAGCACTTTGAAAAGAGGGTTAAATAGCACGTGAAATTGTTGAAAGGGAAGGATTTATGACCAGACTTTTTCTAGGGGGATCATCCGGTGTTCTCACCGGTGCAC-TTCCCCTAGTTGAGGCCAGCATCGGTTTCTGTCGGGGGATAAAAGCTTCAGGAATGTGGCTCCCTCCGGGGAGTGTTATAGCCTGTTGCATAATACCCTGACGGGGACCGAGGTTCGCGCAT-TGCAAGGATGCTGGCGTAATGGTTATTAATCACCCGTCTTGAAACACGGACCAAG---------------------------------------------------------------------------------------------------------------------------------------------------------------------------------------------------------------------------------------------------------------------------------------------------------------------------------------------------------------------------------------------------------------------------------------------------------------------------------------------------------------------------------------------------------------------------------------------------------------------------------------------------------------------------------------------------------------------------------------------------------------------------------------------------------------------------------------------------------------------------------CTGCTTTCTGGTGCGTA--CCTGCTT-CGCCTTTCCCTC--CCGATCATGCGACCTGAACTCGAACCGGTCCAATGC-----------GATACCATCACC-----GCCCGACGGGGACG----ACTTCTTTG------------CAACGATCAG-TTT---GGGGCAATTT-GGGACGGAACAGGA----TACTGACT-AGTG----TGTTCCTTCAGGCAACAGATTTCCAGCGAGCACGGTCTCGACAGCAATGGAGTGTAAG-TC-TTGCC----GCCTG-CCTAG----CGTCGC----CTT-G--CCTCTGGCTGACAGCT-----------------------------CAA-CTTTAT-AGCTACAACGGTACCTCGGAGCTCCAGCTGGAGCGCATGAGCGTCTACTTCAACGAGGCTTCGGGCAACAAGTATGTTCCCCGTGCCGTTCTCGTCGATCTCGAGCCCGGTACCATGGACGCTGTCCGTGCCGGTCCCTTCGGCCAGCTTTTCCGCCCCGACAACTTCGTTTTCGGTCAATC
>Apiospora_minutispora_17E_042_
----------------------------CATTAC-GAGTTA-TAC-AACTCCCATACCATTT-GT--TAAT-CTACCCAGTTAT-GCCTCGGCGTAAGCT---CCG----TAAGG------AG------------------------GCTACCCTGTAGC---------------------------------------------GT----TACCCTGTA---GC--------------GTTACCCTGTAG------------------CTA----------------------------------------------CCCTGTGG------------------------------------------------------------------------C------GCCCGCCGGCGG-TACACG-AAACTCTTG-TTTTATTGTATCTTCTGAGCG-TCTTATTTT-AATAAGTTAAAACTTTCAACAACGGATCTCTTGGTTCTGGCATCGATGAAGAACGCAGCGAAATGCGATAAGTAATGTGAATTGCAGAATTCAGTGAATCATCGAATCTTTGAACGCACATTGCGCCCATCAGTATTCTGGTGGGCATGCCTGTTCGAGCGTCATTTCAACCCTTAAGCCTAGCTTAGTGTTGGGAATCGACTGT--ATTGTCGTTCCTTAAAGACAGTGGCGGAGCGATAGTTGTCCTCTGAGCGTAGTAA--ATTTATT-TCTCGCTTCTGTTAGGCCC-TATC-TTCTCGCCATAAAACCCCCCAAGGTT---------------------------------------------------------------------------------------------------------------------------------------------------------------------------------------------------------------------------------------AGTTCTACTC---------------------------------------------------------------------------------------------------------------------------------------------------------------ATCAT------TTCCCATCTGCCCA--TTCCCATA-------------------------------------------------------------------TCATCACACATTACG------------------------------------------GTTGGCATA----------------------------------------------------------------------------------------------------------------------------------------------------------------------------------------------------------------------------------------------------------------------------------------CAT------------------------------------------------------------------------------------------------------------------------------------------------GTCGCTGTC---------GCTCCTCACCCCGCCTCCAG-AGTTGA--CCCCTCCATTTGAGA--TTTTCTTATCTTGGAG--GGGCAACTCAACCC---TGTGTCTCCACCTCCACTTTCAC-----TA-CACAATTTGGCAC-GGAC---CT-CGCACGG-GCCCAACACCTAACAATACT-----------CAATTGGGAT-ATGC-AACAT-GAA--TTCTGAC---AACCAATTATAGGAAGCCGCCGAACTCGGCAA-GGGTTC-------------------------CTTCAAGTATGCGTGGGTTCTTG----------ACAAGCTCAAGGCCGAGCGTGAGCG---TGGTATCACCATCGATATTGCTCTGTGGAAGTTCGAGACTGAGGAGTACAATGTCACCGTC-------------------------------------------CTGCTTTCTGGTGCGTA--CCTACTT-CGCCTTCTTCTT-GCCCATCGATCGACCCGAATTCGAACCGGTTCAATGC-----------GATGCAAATACA-----GGCTGGCCGCGATGGGTCGCCCATCTA------------CGTCGATGAA-TTC--------------GGGAGGCTACAGGA----TACTGACT-AGTG----TCCCCTTACAGGCAACAGATTTCCAGCGAGCACGGTCTTGACAGCAATGGAGTGTAAG-TCTT--------GCCTG-TACAG----CGACAC----CGT-G--CTTCTCGCTGACAGTT-----------------------------CCA-TTCGAT-AGCTACAACGGTACCTCTGAGCTCCAGCTGGAGCGCATGAGCGTCTACTTCAACGAGGCCTCGGGCAACAAGTATGTTCCCCGTGCCGTTCTCGTCGATCTCGAGCCCGGTACCATGGACGCCGTCCGCGCCGGTCCTTTCGGCCAGCTTTTCCGTCCCGA---------------------
>Apiospora_montagnei__AP301120_
TCTCCGTTGGTGAACCAGCG-GAGGGATCATTACAGAGTTA-TAC-AACTCCCACACCATTT-GT--CAACTTTACTCAGTTAT-GCCTCGGCGTAAGCT---CAG----TATGG------AG-GCGTGCCAGA-------------GCTACCCTGTAAC---------------------------------------------GC----TACCCTGTA---GC--------------GTTACCCTGTAG--C---------GATGACATT----------------TC----------------------------TCCCGCTG------------------------------------------------------------------------C-----GGCCCGCCGGTGG-TACACTAAAACTCTTG-TTTTATTTTACGTTCTGAGCG-TCTTATTTT-AATAAGTTAAAACTTTCAACAACGGATCTCTTGGTTCTGGCATCGATGAAGAACGCAGCGAAATGCGATAAGTAATGTGAATTGCAGAATTCAGTGAATCATCGAATCTTTGAACGCACATTGCGCCCATCAGTATTCTGGTGGGCATGCCTGTTCGAGCGTCATTTCAACCCTTAAGCCTAGCTTAGTGTTGGGAATCTACTGT--ATTGTAGTTCCTTAAAGACAGTGGCGGAGCGATAGTTGTCCTCTGAGCGTAGTAA--ATTTATT-TCTCGCTTTTGTCAGGCTC-TATC-TTCTCGCCATAAAACCCCCAATTTTTTTAGTGGTTGA-------------------------------CGGCGAGTGAAGCGGGAACAGC-TCAAATTTGAAATCTGGCCCTTGGGTCCGAGTTGTAATTTGCAGAGGATGCTTTTGGTGCGGTGCCTTCCGAGTTCCCTGGAACGGGACGCCTTAGAGGGTGAGAGCCCCGTACGGTTGGCCACCAAGCCTGTGTAAAGCTCCTTCGACGAGTCGAGTAGTTTGGGAATGCTGCTCAAAATGGGAGGTATATTTCTTCTAAAGCTAAATACTGGCCAGAGACCGATAGCGCACAAGTAGAGTGATCGAAAGATGAAAAGCACTTTGAAAAGAGGGTTAAATAGCACGTGAAATTGTTGAAAGGGAAGGATTTATGACCAGACTTTTTCTAGGGGGATCATCCGGTGTTCTCACCGGTGCAC-TTCCCCTAGTTGAGGCCAGCATCGGTTTCTGTCGGGGGATAAAAGCTTCAGGAATGTGGCTCCTTC--GGGAGTGTTATAGCCTGTTGCATAATACCCTGACGGGGACCGAGGTTCGCGCAT-TGCAAGGATGCTGGCGTAATGGTTATTAATCACCCGTCTTGAAACACGGACCAAGGAGTCG-AACATTTGTGCGAGTGTTTGGGTGTTAAACCCTCACGCGTAATGAAAGTGAACGGAGGTGAGAGCCCTTCGGGGTGCATCATCGACCGATCCTGATGTCTTCGGATGGATTTGAGTAAGAGCATAACTGTTCGGACCCGAAAGATGGTGAACTATGCGTGGATAGGGTGAAGCCAGAGGAAACTCTGGTGGAGGCTCGCAGCGGTTCTGACGTGCAAATCGATCGTCAAATCTGCGCAT--GGGGAGAAG---------------------------GTTAGTTTTACTCCAC----------------------CATTTCCCATTTGCCTATTCCCATATCATCATTCGCT----GCTGGCCTACAC---------------GTCGCTGTC---------CCTCTTCACCCCGCCCTCAG-AGTCGA--CCCCTCCAT--TGAGATTTTTCTTATCGTGGAG--GGGCAACTAAACCC---TGTGT------CTCCACTTTCAC-----TT-CAAAATTTGACAC-GGAC---CCGAGCACGG-GCCCAACAT-CCGAAAAGTC-CT--------CAATTGGAT--TTGC-AACAT-CAA--TGTTGAC---AACCAGTAATAGGAAGCCGCCGAACTCGGCAA-GGGTTC-------------------------CTTCAAGTATGCGTGGGTTCTTG----------ACAAGCTCAAGGCCGAGCGTGAGCG---TGGTATCACCATCGATATTGCTCTGTGGAAGTTCGAGACTGAGGAGTACAATGTCACCGTCATTGACGCTCCCGGTCA------CCGTGATTTCATCAAGAACACTGCTTTCTGGTGCGTA--CCTACTT-CGCCTTCTTCTC-GCCCATCGATCGACCTGATTTCGAACCGGTCCAATGC-----------GATATAAATACA-----AGCTACTGGAGACG----GCCTCTCTA------------CGTCGATCAG-TTC---GGGACATTTT-GGGAGGGTACAGGA----TACTGACT-AGTG----TCCCATTATAGGCAGCAGATTTCCAGCGAGCACGGTCTTGACAGCAATGGAGTGTAAG-TCTT--------CCCCA-TACAA----AGTCAC----CTT-G--CTTCTCGCTGACAGTT-----------------------------CCG-CTCGAT-AGCTACAACGGTACCTCTGAGCTCCAGCTGGAGCGCATGAGCGTCTATTTCAACGAAGCCTCGGGCAACAAGTATGTTCCCCGTGCCGTCCTTGTCGATCTCGAGCCCGGTACCATGGACGCCGTCCGCGC---------------------------------------------------
>Apiospora_montagnei__AP19421_
TCTCCGTTGGTGAACCAGCG-GAGGGATCATTACAGAGTTA-TAC-AACTCCCACACCATTT-GT--CAACTTTACTCAGTTAT-GCCTCGGCGTAAGCT---CAG----TATGG------AG-GCGTGCCAGA-------------GCTACCCTGTAAC---------------------------------------------GC----TACCCTGTA---GC--------------GTTACCCTGTAG--C---------GATGACATT----------------TC----------------------------TCCCGCTG------------------------------------------------------------------------C-----GGCCCGCCGGTGG-TACACTAAAACTCTTG-TTTTATTTTACGTTCTGAGCG-TCTTATTTT-AATAAGTTAAAACTTTCAACAACGGATCTCTTGGTTCTGGCATCGATGAAGAACGCAGCGAAATGCGATAAGTAATGTGAATTGCAGAATTCAGTGAATCATCGAATCTTTGAACGCACATTGCGCCCATCAGTATTCTGGTGGGCATGCCTGTTCGAGCGTCATTTCAACCCTTAAGCCTAGCTTAGTGTTGGGAATCTACTGT--ATTGTAGTTCCTTAAAGACAGTGGCGGAGCGATAGTTGTCCTCTGAGCGTAGTAA--ATTTATT-TCTCGCTTTTGTCAGGCTC-TATC-TTCTCGCCATAAAACCCCCAATTTTT-----------------------------------------ACGGCGAGTGAAGCGGGAACAGC-TCAAATTTGAAATCTGGCCCTTGGGTCCGAGTTGTAATTTGCAGAGGATGCTTTTGGTGCGGTGCCTTCCGAGTTCCCTGGAACGGGACGCCTTAGAGGGTGAGAGCCCCGTACGGTTGGCCACCAAGCCTGTGTAAAGCTCCTTCGACGAGTCGAGTAGTTTGGGAATGCTGCTCAAAATGGGAGGTATATTTCTTCTAAAGCTAAATACTGGCCAGAGACCGATAGCGCACAAGTAGAGTGATCGAAAGATGAAAAGCACTTTGAAAAGAGGGTTAAATAGCACGTGAAATTGTTGAAAGGGAAGGATTTATGACCAGACTTTTTCTAGGGGGATCATCCGGTGTTCTCACCGGTGCAC-TTCCCCTAGTTGAGGCCAGCATCGGTTTCTGTCGGGGGATAAAAGCTTCAGGAATGTGGCTCCTTC--GGGAGTGTTATAGCCTGTTGCATAATACCCTGACGGGGACCGAGGTTCGCGCAT-TGCAAGGATGCTGGCGTAATGGTTATTAATCACCCGTCTTGAAACACGGACCAAGGAGTCG-AACATTTGTGCGAGTGTTTGGGTGTTAAACCCTCACGCGTAATGAAAGTGAACGGAGGTGAGAGCCCTTCGGGGTGCATCATCGACCGATCCTGATGTCTTCGGATGGATTTGAGTAAGAGCATAACTGTTCGGACCCGAAAGATGGTGAACTATGCGTGGATAGGGTGAAGCCAGAGGAAACTCTGGTGGAGGCTCGCAGCGGTTCTGACGTGCAAATCGATCGTCAAATCTGCGCAT-GGG-----------------------------------------------------------------------------------------------------------------------------------------------------------------------------------------------------------------------------------------------------------------------------------------------------------------------------------------------------------------------------------------------------------------------------------------------------------------------------------------------------------------------------------------------------------------------------------------------------------------------CTGCTTTCTGGTGCGTA--CCTACTT-CGCCTTCTTCTC-GCCCATCGATCGACCTGATTTCGAACCGGTCCAATGC-----------GATATAAATACA-----AGCTACTGGAGACG----GCCTCTCTA------------CGTCGATCAG-TTC---GGGACATTTT-GGGAGGGTACAGGA----TACTGACT-AGTG----TCCCATTATAGGCAGCAGATTTCCAGCGAGCACGGTCTTGACAGCAATGGAGTGTAAG-TCTT--------CCCCA-TACAA----AGTCAC----CTT-G--CTTCTCGCTGACAGTT-----------------------------CCG-CTCGAT-AGCTACAACGGTACCTCTGAGCTCCAGCTGGAGCGCATGAGCGTCTATTTCAACGAAGCCTCGGGCAACAAGTATGTTCCCCGTGCCGTCCTTGTCGATCTCGAGCCCGGTACCATGGACGCCGTCCGCGCCGGTCCTTTCGGCCAGCTTTTCCGTCCCGACAACTTCG-------------
>Apiospora_phragmitis_CPC_18900_
-----------------GCG-GAGGGATCATTACAGAGTTA-TAC-AACTCCCACACCATTT-GT--CAACTTTACTCAGTTAT-GCCTCGGCGTAAGCT---CAG----TATGG------AG-GCGTGCCAGA-------------GCTACCCTGTAAC---------------------------------------------GC----TACCCTGTA---GC--------------GTTACCCTGTAG--C---------GATGACATT----------------TC----------------------------TCCCGCTG------------------------------------------------------------------------C-----GGCCCGCCGGTGG-TACACTAAAACTCTTG-TTTTATTTTACGTTCTGAGCG-TCTTATTTT-AATAAGTTAAAACTTTCAACAACGGATCTCTTGGTTCTGGCATCGATGAAGAACGCAGCGAAATGCGATAAGTAATGTGAATTGCAGAATTCAGTGAATCATCGAATCTTTGAACGCACATTGCGCCCATCAGTATTCTGGTGGGCATGCCTGTTCGAGCGTCATTTCAACCCTTAAGCCTAGCTTAGTGTTGGGAATCTACTGT--ATTGTAGTTCCTTAAAGACAGTGGCGGAGCGATAGTTGTCCTCTGAGCGTAGTAA--ATTTATT-TCTCGCTTTTGTCAGGCTC-TATC-TTCTCGCCATAAAACCCCCAATTTTTTTAGTGGTTGACCTCGGATCAGGTAGGAATACCCGCTGAACACGGCGAGTGAAGCGGGAACAGC-TCAAATTTGAAATCTGGCCCTTGGGTCCGAGTTGTAATTTGCAGAGGATGCTTTTGGTGCGGTGCCTTCCGAGTTCCCTGGAACGGGACGCCTTAGAGGGTGAGAGCCCCGTACGGTTGGCCACCAAGCCTGTGTAAAGCTCCTTCGACGAGTCGAGTAGTTTGGGAATGCTGCTCAAAATGGGAGGTATATTTCTTCTAAAGCTAAATACTGGCCAGAGACCGATAGCGCACAAGTAGAGTGATCGAAAGATGAAAAGCACTTTGAAAAGAGGGTTAAATAGCACGTGAAATTGTTGAAAGGGAAGGATTTATGACCAGACTTTTTCTAGGGGGATCATCCGGTGTTCTCACCGGTGCAC-TTCCCCTAGTTGAGGCCAGCATCGGTTTCTGTCGGGGGATAAAAGCTTCAGGAATGTGGCTCCTTC--GGGAGTGTTATAGCCTGTTGCATAATACCCTGACGGGGACCGAGGTTCGCGCAT-TGCAAGGATGCTGGCGTAATGGTTATTAATCACCCGTCTTGAAACACGGACCAAGGAGTCG-AACATTTGTGCGAGTGTTTGGGTGTTAAACCCTCACGCGTAATGAAAGTGAACGGAGGTGAGAGCCCTTCGGGGTGCATCATCGACCGATCCTGATGTCTTCGGATGGATTTGAGTAAGAGCATAACTGTTCGGACCCGAAAGATGGTGAACTATGCGTGGATAGGGTGAAGCCAGAGGAAACTCTGGTGGAGGCTCGCAGCGGTTCTGACGTGCAAATCGATCGTCAAATCTGCGCAT-GGGGGCGAAA------GACTAATCGAACCATGAGAAGGTTAGTTTTACTCCAC----------------------CATTTCCCATTTGCCTATTCCCATATCATCATTCGCT----GCTGGCCTACAC---------------GTCGCTGTC---------CCTCTTCACCCCGCCCTCAG-AGTCGA--CCCCTCCAT--TGAGATTTTTCTTATCGTGGAG--GGGCAACTAAACCC---TGTGT------CTCCACTTTCAC-----TT-CAAAATTTGACAC-GGAC---CCGAGCACGG-GCCCAACAT-CCGAAAAGTC-CT--------CAATTGGAT--TTGC-AACAT-CAA--TGTTGAC---AACCAGTAATAGGAAGCCGCCGAACTCGGCAA-GGGTTC-------------------------CTTCAAGTATGCGTGGGTTCTTG----------ACAAGCTCAAGGCCGAGCGTGAGCG---TGGTATCACCATCGATATTGCTCTGTGGAAGTTCGAGACTGAGGAGTACAATGTCACCGTCATTGACGCTCCCGGTCA------CCGTGATTTCATCAAGAACACTGCTTTCTGGTGCGTA--CCTACTT-CGCCTTCTTCTC-GCCCATCGATCGACCTGATTTCGAACCGGTCCAATGC-----------GATATAAATACA-----AGCTACTGGAGACG----GCCTCTCTA------------CGTCGATCAG-TTC---GGGACATTTT-GGGAGGGTACAGGA----TACTGACT-AGTG----TCCCATTATAGGCAGCAGATTTCCAGCGAGCACGGTCTTGACAGCAATGGAGTGTAAG-TCTT--------CCCCA-TACAA----AGTCAC----CTT-G--CTTCTCGCTGACAGTT-----------------------------CCG-CTCGAT-AGCTACAACGGTACCTCTGAGCTCCAGCTGGAGCGCATGAGCGTCTATTTCAACGAAGCCTCGGGCAACAAGTATGTTCCCCGTGCCGTCCTTGTCGATCTCGAGCCCGGTACCATGGACGCCGTCCGCGCCGGTCCTTTCGGCCAGCTTTTCCGTCCCGACAACTTCGTTTTCGGTCAGTC
>Apiospora_mori_MFLU_18_2514_
-----GCTGAAGGCAGGACGCGAGGAATCATTACAGAGTTA-TCC-AACTCCCACACCCTAT-GC--CAAT-TTACCTCGCTAT-GCCTCGGCGTCAGCT---GCGTGGTTGGAG---------GGGCGCCTGCGAAACGAGAGGCCGCTACCCTGTGGC---------------------------------------------------GGCCCAGTA---GG-----------------ATCGCGGCG-------------CGCCCCCG----------------CC----------------------------GCCCGC--------------------------------------------------------------------------C------GCCCGCCGGCGG-TACACT-AAACTCTTGTTTTAACTGTATCTTCTGAGCG-TCTTATTTT-AATAAGTCAAAACTTTCAACAACGGATCTCTTGGTTCTGGCATCGATGAAGAACGCAGCGAAATGCGATAAGTAATGTGAATTGCAGAATTCAGTGAATCATCGAATCTTTGAACGCACATTGCGCCCACTAGTATTCTGGTGGGCATGCCTGTTCGAGCGTCATTTCAACCCTTAAGCCTAGCTTAGTGTTGGGAATCCACGGC---CCGTGGTTCCTCAAAGACAGTGGCGGAGCGGCAGCAGTCCTCTGAGCGCAGTAATTATCCAT--TCTCGCTTTTGTCAGGCTC-TGTC-CTCCCGCCATAAAACCCCCATCTTTT-TAGTGGTTGACCTCGGATCAGGTAGGAATACCCGCTGAACACGGCGAGTGAAGCGGGAACAGC-TCAAATTTGAAATCTGGCCTTCGGGTCCGAGTTGTAATTTGCAGAGGATGCTTTTGGTGCGGTGCCTTCCGAGTTCCCTGGAACGGGACGCCTTAGAGGGTGAGAGCCCCGTACGGTTGGCCACCAAGCCTGTGTAAAGCTCCTTCGACGAGTCGAGTAGTTTGGGAATGCTGCTCAAAATGGGAGGTATATTTCTTCTAAAGCTAAATACTGGCCAGAGACCGATAGCGCACAAGTAGAGTGATCGAAAGATGAAAAGCACTTTGAAAAGAGGGTTAAATAGCACGTGAAATTGTTGAAAGGGAAGGATTTATGACCAGACTTTTTCTAGGGGGATCATCCGGCGTTCTCGCCGGTGCAC-TTCCCCTAGTTGAGGCCAGCATCGGTTTTCCCAGGGGGATAAAAGCTTCGGGAATGTGGCTCCTTC--GGGAGTGTTATAGCCCGTTGCATAATACCCTTGGGGGGACCGAGGACCGCGCTTCGGCAAGGATGCTGGCGTAATGGTTATTAATCACCCGTCTTGAAACACGGACCAAGGAGTCG-AACATTTGTGCGAGTGTTTGGGTGTTAAACCCTCACGCGTAATGAAAGTGAACGGAGGTGAGAGCCCCTCGGGGTGCATCATCGACCGATCCTGATGTCTTCGGATGGATTTGAGTAAGAGCATAACTGTTCGGACCCGAAAGATGGTGAACTATGCGTGGATAGGGTGAAGCCAGAGGAAACTCTGGTGGAGGCTCGCAGCGGTTCTGACGTGCAAATCGATCGTCAAATCTGCGCAT-GGGGGCGAAA------GACTAATCGAACCA----------------------------------------------------------------------------------------------------------------------------------------------------------------------------------------------------------------------------------------------------------------------------------------------------------------------------------------------------------------------------------------------------------------------------------------------------------------------------------------------------------------------------------------------------------------------------------------------------------------------------------------------------------------------------------------------------------------------------------------------------------------------------------------------------------------------------------------------------------------------------------------------------------------------------------------------------------------------------------------------------------------------------------------------------------------------------------------------------------------------------------------------------------------
>Apiospora_multiloculata_MFLUCC_21_0023
TCTCCGTTGGTGAACCAGCG-GAGGGATCATTACAGAGTT--TAC-AACTCCC-TACCATTT-GT--GAAT-CTACTCATCTAT-GCCTCGGCGTGAGCT---GCGGGATGGAAG------GGCGCACCTTG----GTTCGGGGTCGGTTACCCTGTAGC------------------------------------TACCCTGTAGC----TACCCTGTA-------------------ACTACCCTGTAG--C---------GAGGCCGCG-----------GCCA-GC----------------------------TCCTACTG------------------------------------------------------------------------C-----AGCCCGCCGGCGG-TACACC-AAACTCTTG-TTTTATTGTATCGTCTGAGGGTTATTATTA--AATAA-TCAAAACTTTCAACAACGGATCTCTTGGTTCTGGCATCGATGAAGAACGCAGCGAAATGCGATAAGTAATGTGAATTGCAGAATTCAGTGAATCATCGAATCTTTGAACGCACATTGCGCCCATTAGTATTCTAGTGGGCATGCCTGTTCGAGCGTCATTTCAACCCTTAAGCCTAGCTTAGTGTTGGGAGCCCACCGT--ATGGTGGCTCCTTAAAGACAGTGGCGGAGCGATAGCAGTCCTCTGAGCGCAGTAA---TTTATTATCTCGCTTTTGTCAGGCGC-TGTC-CTACGGCCATAAAACCCCAACTTTTT--TGTGG-TGACCTCG-----------------------ATACGGCGAGTGAAGCGGGAACAGC-TCAAATTTGAAATCTGGCCTTCGGGTCCGAGTTGTAATTTGCAGAGGATGCTTTTGGTGCGGTGCCTTCCGAGTTCCCTGGAACGGGACGCCTTAGAGGGTGAGAGCCCCGTACGGTTGGCCACCAAGCCTTTGTAAAGCTCCTTCGACGAGTCGAGTAGTTTGGGAATGCTGCTCAAAATGGGAGGTATATTTCTTCTAAAGCTAAATACCGGCCAGAGACCGATAGCGCACAAGTAGAGTGATCGAAAGATGAAAAGCACTTTGAAAAGAGGGTTAAATAGCACGTGAAATTGTTGAAAGGGAAGGATTTATGACCAGACTTTTTCTAGGGGGATCATCCGGCGTTCTCGCCGGTGCAC-TTCCCCTAGTTGAGGCCAGCATCGGTTTTCCCAGAGGGATAAAAGCTTCGGGAATGTGGCTCCTTC--GGGAGTGTTATAGCCCGTTGCATAATACCTTTGGGGGGACCGAGGTTCGCGCATCTGCAAGGATGCTGGCGTAATGGTTATTAATCACCCGTCTTGAAACACGGACCAAGGAGTCG-AACATTTGTGCGAGTGTTTGGGTGTTAAACCCTCACGCGTAATGAAAGTGAACGGAGGTGAGAGCCCTTACGGGTGCATCATCGACCGATCCTGATGTCTTCGGATGGATTTGAGTAAGAGCATAACTGTTCGGACCCGAAAGATGGTGAACTATGCGTGGATAGGGTGAAGCCAGAGGAAACTCTGGTGGAGGCTCGCAGCGGTTCTGACGTGCAAATCGATCGTCAAATCTGCGCAT-GGGGGCGAAA------GACTAATCG---------------------------------------------------------------------------------------------------------------------------------------------------------------------------------------------------------------------------------------------------------------------------------------------------------------------------------------------------------------------------------------------------------------------------------------------------------------------------------------------------------------------------------------------------------------------------------------------------GCTTTCTGGTGCGTA--CCAACCT-CACTTTCCCATC-ACCAATCGACCCATCTCGACTTCGACGAGCTTCATAC-----------GATTCGAACAGA----------GC-GAGATG----GCCTATCTACTCGTGGCTCCGCGTCGATCGG-TTTCCTGGGACGGTTG-TGACTGGCATAAAATATGTACTGACT-GGTA----TCCCCTTTTAGGCAGCAGATTTCCAGCGAGCACGGTCTCGACAGCAATGGAGTGTAAG-TTGAAACTGTTGACTTACCGTAT---CTCCT------CTTGGATCATCAAGCTGACGAGT-----------------------------T---TGTGATTAGCTACAACGGTACCTCCGAGCTCCAGCTGGAGCGCATGAGCGTCTACTTCAACGAGGCTTCGGGCAACAAGTATGTCCCCCGTGCCGTCCTCGTCGATCTCGAGCCTGGCACTATGGACGCCGTCCGCGCCGGTCCTTTTGGTCAGCTCTTCCGTCCCGACAACT----------------
>Apiospora_mytilomorpha_DAOM_214595_
--------------CTACCC-----------TGTAGCGTTG-----GGCTCTCGT---------------------------------TCGGCGTG-------CCG---------------------------------------------------------------------------------------------------------------------------------------------------T----------------------------------------------------------------TCCTGCCG------------------------------------------------------------------------C-----AGCCCGCCGGTGG-TACACT-AAACTCTTGTTTTTACTGGATCATCTGA--G-TCTTATTTT-AATAAATCAAAACTTTCAACAACGGATCTCTTGGTTCTGGCATCGATGAAGAACGCAGCGAAATGCGATAAGTAATGTGAATTGCAGAATTCAGTGAATCATCGAATCTTTGAACGCACATTGCGCCCATTAGTATTCTAGTGGGCATGCCTGTTCGAGCGTCATTTCAACCCTTAAGCCTAGCTTAGTGTTGGGAATCTACTGT--ACTGTAGTGCCTCAAG--------------------------------------------------------------------------------------------------------------------------------------------------------------------------------------------------------------------------------------------------------------------------------------------------------------------------------------------------------------------------------------------------------------------------------------------------------------------------------------------------------------------------------------------------------------------------------------------------------------------------------------------------------------------------------------------------------------------------------------------------------------------------------------------------------------------------------------------------------------------------------------------------------------------------------------------------------------------------------------------------------------------------------------------------------------------------------------------------------------------------------------------------------------------------------------------------------------------------------------------------------------------------------------------------------------------------------------------------------------------------------------------------------------------------------------------------------------------------------------------------------------------------------------------------------------------------------------------------------------------------------------------------------------------------------------------------------------------------------------------------------------------------------------------------------------------------------------------------------------------------------------------------------------------------------------------------------------------------------------------------------------------------------------------------------------------------------------------------------------------------------------------------------------------------------------
>Apiospora_neobambusae_LC7106_
----------------TGCG-GAGGGATCATTACAGAGTTTTT---AACTCCCATACCATTT-GC--CAAC-CTACCTAGCTAT-GCCTCGGCGTAAGCG---TGG----TCTGG------AG-GCGTGCCG---------------GTGGAAGCCCAGC---------------------------------------------------TACCCTGTA---GC---------GCCGGTCTCCCGTTCGG-----------------CGTG----------------CC-----------------GT---------TCCTGCCG------------------------------------------------------------------------C-----TGCCCGCCGGTGG-TACACT-AAACTCTTGTTTTTACTGGATCATCTGAG---TCTTATTTT-AATAAATCAAAACTTTCAACAACGGATCTCTTGGTTCTGGCATCGATGAAGAACGCAGCGAAATGCGATAAGTAATGTGAATTGCAGAATTCAGTGAATCATCGAATCTTTGAACGCACATTGCGCCCATTAGTATTCTAGTGGGCATGCCTGTTCGAGCGTCATTTCAACCCTTAAGCCTAGCTTAGTGTTGGGAATCTACTGT--CCTGTAGTTCCTTAAAGACAGTGGCGGAGTGCTAGTTGTCCTCTGAGCGTAGTAA---TTTATT-TCTCGCTTCTGTCAGGCGC-TGGC-CTCCCGCCATAAAACCCCCTATTTTT--TGTGGTTGACCTCGGATCAGGTAGGAATACCCGCTGAACACGGCGAGTGAAGCGGGAACAGC-TCAAATTTGAAATCTGGCCCTTGGGTCCGAGTTGTAATTTGCAGAGGATGCTTTTGGTGCGGTGCCTTCCGAGTTCCCTGGAACGGGACGCCTTAGAGGGTGAGAGCCCCGTACGGTTGGCCACCAAGCCTGTGTAAAGCTCCTTCGACGAGTCGAGTAGTTTGGGAATGCTGCTCTAAATGGGAGGTATATTTCTTCTAAAGCTAAATACCGGCCAGAGACCGATAGCGCACAAGTAGAGTGATCGAAAGATGAAAAGCACTTTGAAAAGAGGGTTAAATAGCACGTGAAATTGTTGAAAGGGAAGGGTTTATCACCAGACTTTTTTCAGGGGGATCATCCGGTGTTCTCACCGGTGCAC-TTCCCCTGGAGGAGGCCAGCATCGGTTTTCGTAGGGGGAGAAAAGCTTCGGGAATGTGACTCCTCC--GGGAGTGTTATAGCCCGTTGCATAATACCCTTACGGGGACCGAGGTCTGCGCATTTGCAAGGATGCTGGCGTAATGGTGATTAGCCACCCGTCTTGAAACACGGACCAAGGAGTCG-AACATTTGTGCGAGTGTTTGGGTGTTAAACCCTCACGCGTAATGAAAGTGAACGGAGGTGAGAGCCCTTCGGGGTGCATCATCGACCGATCCTGATGTCTTCGGATGGATTTGAGTAAGAGCATAACTGTTCGGACCCGAAAGATGGTGAACTATGCGTGGATAGGGTGAAGCCAGAGGAAACTCTGGTGGAGGCTCGCAGCGGTTCTGACGTGCAAATCGATCGTCAAATCTGCGCAT-GGGGGCGAAA------GACTAATCGA------------------------------------------------------------------------------------------------------------------------TTTTTTTTTTTTTTCCCTCCTCACCCCGCCTTGCA-AGCCGA--CCCCTCCATCTCA---TTTTTCTTATCTTGGAG--GGGCAACTAAACCC---TGTGT------CTCCACTTCTAC-----TGGCTCAATTCGGCAC-GGGC---CT-CGCACGG-ACCCAACAC----------------------CCATTGGATCTGCAATAGCAT------TGCTGACAACAACCAACAACAGGAAGCCGCTGAACTCGGCAA-GGGTTC-------------------------CTTCAAGTATGCGTGGGTTCTTG----------ACAAGCTCAAGGCCGAGCGTGAGCG---TGGTATCACCATCGATATCGCCCTCTGGAAGTTCGAGACTGAGGAGTACAATGTCACCGTCA------------------------------------------CTGCTTTCTGGTGTGTA--CCAATTC-TGCCTCCCCATT-GCCCATCGAACGACATGGACTCGAACCGACTTCATAC-----------GACACAAATAAAATACTTGCTGGC-GGGACG----GCCTGTCTA------------TTTCGATCCG-TTA---CGGGCAGTTT-AGGCGGGCACAGCA----TACTGACT-AGTAGTGTCCCCCTTTTAGGCAGCAGATTTCCAGCGAGCACGGTCTTGACAGCAATGGAGTGTAAG-TCTG--------------AAGAAGTCGTTCCATGTCACCTTG--CGTCTGCCTGACAGTC-----------------------------CGA-CTCGAT-AGCTACAACGGTACCTCCGAGCTCCAGCTGGAGCGCATGAGCGTCTACTTCAACGAGGCTTCGGGCAACAAGTATGTTCCCCGTGCCGTTCTCGTTGATCTGGAGCCCGGTACCATGGATGCCGTCCGCGCCGGCCCCTTCGGCCAGCTCTTCCGTCCCGACAACTTTGTC-----------
>Apiospora_neochinense__CFCC_53036_
-------------TCCTGCG-GAGGGATCATTACAGAGTTA-TAC-AACTCCCACACCATTT-GC--CAACCTTACTCAGTTAT-GCCTCGGCGTAAGCT---CCG----TACGG---------GGCTGCCG---------------GGTGCGTTGCGGG----------------------------------------CGACAGC----TACCCTGTA---GC---------------TTACCCTGTAG--C---------GCTACCCTG-------------TA-GC-----------------GTA--------CCCTGCGG------------------------------------------------------------------------C-----GGCCCGCCGGTGG--AAACG-AAACTCTTG-TTTTATTGTATCTTCTGAGCG-TCTTATTTT-AATAAGTTAAAACTTTCAACAACGGATCTCTTGGTTCTGGCATCGATGAAGAACGCAGCGAAATGCGATAAGTAATGTGAATTGCAGAATTCAGTGAATCATCGAATCTTTGAACGCACATTGCGCCCATCAGTATTCTGGTGGGCATGCCTGTTCGAGCGTCATTTCAACCCTTAAGCCTAGCTTAGTGTTGGGAATCGACTGT--ATGGTCGTTCCTTAAAGACAGTGGCGGAGCGGCGGTGGTCCTCTGAGCGTAGTAA--ATTTATT-TCTCGCTTCTGCTAGGCCC-CGTC-CTCCCGCCATAAAACCCCCAATTTTT-TAGTGGTTGACCTCGGATCAGGTAGGAATACCCGCTGAAC----------------------------------------------------------------------------------------------------------------------AGAAGGTTAG---------------------------------------TTCTACCAGC------------------------------------TATTTCCC---------------------------------------------------------------------------------------------------------------------------ATTTTGCCTA--------------------------------TTCCCATA-------TCATCATCA---------------------------------------------------------------------------------------------CACAT-CGCG-----GCTGGCATACTTGTCG--------CTGTC-----------------------------------------------------------------------------------------------------------------------------------------------------------------------------------------------------------------------------------------------------------------------------------------------------------------------------------------------------------------------------------------------------------------------------------------CCTCTTCGCCCCGCCTTCAG-AGTTGA--CCCCTCCAT-TTGAGATTTTTCTTATCTTGGAG--GGGCAACCCAACCC---TGTAT------CCCCACTTTCAC-----TT-CACAATTTGACACTGG-----CCTCGCACGG-ACCCAACATCCAAAAAAAAAC----------CAATTGGGTT-ATGC-AACAT-CAA--TTCTGAC----AACAATAATAGGAAGCCGCCGAACTCGGCAA-GGGTTC-------------------------CTTCAAGTATGCGTGGGTTCTTG----------ACAAGCTCAAGGCCGAGCGCGAGCG---TGGTATCACCATCGATATTGCTCTGTGGAAGTTCGAGACTGAGGAGTACAATGTCACCGTCATTGACGCTCCCGGTCA------CCGTGATTTCATCAAGAACACTGCTTTCTGGTGCGTA--CCTACTT-TGCCTTCTTCTT-GCCCGTCGACCGACCCGAATTCGAACCGGTTCAATGC-----------GATACAAATACT-----GGCTGGCAGCGACG----GCCTGTCTA------------CGTCGATCGA-TTT--------------GGGAGGGCACAGGA----TACTGACT-AGTG----TCCCCTTATAGGCAACAGATTTCCAGCGAGCACGGTCTCGACAGCAATGGAGTGTAAG-TCTT--------AGCTG-TACAA----CGCCACCTTGCTC-G--CTTCCCGCTGACAGTT-----------------------------CCC-TTCAAT-AGCTACAACGGTACCTCGGAGCTCCAGCTGGAGCGCATGAGCGTCTACTTCAACGAGGCTTCCGGTAACAAGTATGTTCCTCGTGCCGTCCTCGTCGATCTCGAGCCCGGTACTATGGACGCCGTTCGTGCCGGTCCTTTCGGCCAGCTTTTCCGCCCCGACAACTTCGTTTTCGGTCAATC
>Apiospora_neogarethjonesii_HKAS_102408
TCTCCGTTGGTGAACCAGCG-GAGGGATCATTACAGAGT---TTTTAACTCCCACACCATTT-GC--CAAC-CTACCTAGCTAT-GCCTCGGCGTAAGCG---TGG----TCTGG------AG-GCGTGCC-----GGCGAAGCTCAGCTACCCTGTAGC--------------------------------------------AGC----TACCCTGTA---GC--------------GTTGGGCCCTCG--T--------------TCGG-----------CGCG-CC-----------------GT---------TCCTGCCG------------------------------------------------------------------------C-----AGCCCGCCGGTGG-TACACT-AAACTCTTGTTTTTACTGGATCGTCTGA--G-TCTTATTTT-AATAAATCAAAACTTTCAACAACGGATCTCTTGGTTCTGGCATCGATGAAGAACGCAGCGAAATGCGATAAGTAATGTGAATTGCAGAATTCAGTGAATCATCGAATCTTTGAACGCACATTGCGCCCATTAGTATTCTAGTGGGCATGCCTGTTCGAGCGTCATTTCAACCCTTAAGCCTAGCTTAGTGTTGGGAATCTACTGT--ACTGTAGTTCCTTAAAGACAGTGGCGGAGTGCTAGTTGTCCTCTGAGCGTAGTAA---TTTATT-TCTCGCTTCTGTTAGGCGC-TGGC-CTCCCGCCATAAAACCCCCTATTTTT--TGTGGTTGACCTCGGA------------------------CGGCGAGTGAAGCGGGAACAGC-TCAAATTTGAAATCTGGCCCTTGGGTCCGAGTTGTAATTTGCAGAGGATGCTTTTGGTGCGGTGCCTTCCGAGTTCCCTGGAACGGGACGCCTTAGAGGGTGAGAGCCCCGTACGGTTGGCCACCAAGCCTGTGTAAAGCTCCTTCGACGAGTCGAGTAGTTTGGGAATGCTGCTCTAAATGGGAGGTATATTTCTTCTAAAGCTAAATACCGGCCAGAGACCGATAGCGCACAAGTAGAGTGATCGAAAGATGAAAAGCACTTTGAAAAGAGGGTTAAATAGCACGTGAAATTGTTGAAAGGGAAGGGTTTACCACCAGACTTTTTTCAGGGGGATCATCCGGTGTTCTCACCGGTGCAC-TTCCCCTGGAGGAGGCCAGCATCGGTTTTCGTAGGGGGATAAAAGCTTCGGGAATGTGACTCCTCC--GGGAGTGTTATAGCCCGTTGCATAATACCCTTACGGGGACCGAGGTCTGCGCATTTGCAAGGATGCTGGCGTAATGGTGGTTAGCCACCCGTCTTGAAACACGGACCAAGGAGTCG-AACATTTGTGCGAGTGTTTGGGTGTTAAACCCTCACGCGTAATGAAAGTGAACGGAGGTGAGAGCCCTTCGGGGTGCATCATCGACCGATCCTGATGTCTTCGGATGGATTTGAGTAAGAGCATAACTGTTCGGACCCGAAAGATGGTGAACTATGCGTGGATAGGGTGAAGCCAGAGGAAACTCTGGTGGAGGCTCGCAGCGGTTCTGACGTGCAAATCGATCGTCAAATCTGCGCAT-GGGGGCGAAA------GACTAATCGAACCAT---------------------------------------------------------------------------------------------------------------------------------------------------------------------------------------------------------------------------------------------------------------------------------------------------------------------------------------------------------------------------------------------------------------------------------------------------------------------------------------------------------------------------------------------------------------------------------------------------------------------------------------------------------------------------------------------------------------------------------------------------------------------------------------------------------------------------------------------------------------------------------------------------------------------------------------------------------------------------------------------------------------------------------------------------------------------------------------------------------------------------------------------------------------
>Apiospora_neosubglobosa_JHB007_
TCTCCGTTGGTGACCCAGCG-GAGGGATCATTACAGAGTTGACCCTAACTC-CATACCCTAT-GT--GAAT-CTATCCAGCTAT-GCCTCGGCGTAAGCTGCGGTG----GGCGG---------ACACGCCGGCCCGAAGCTTG---GTTACCCTGTAGC------------------------TACCCTGTAGCGAGTC--GCAGT----TACCCTGTG---GCGCCTGGACGGCACCGCTACCCTGTAG------------CGTGCCCTGTAACGCGGGGCCCCGCCCCCTCCTTCAGGCCTGGCGTGCCCTACAGCCCCTCCG------------------------------------------------------------------------C-----AGCCCGCCGGTGG-TCTACG-AAACTCTTG-TTTTACTGTATCGTCTGAGGG-TATTATTT--AATAA-TCAAAACTTTCAACAACGGATCTCTTGGTTCTGGCATCGATGAAGAACGCAGCGAAATGCGATAAATAATGTGAATTGCAGAATTCAGTGAATCATCGAATCTTTGAACGCACATTGCGCCCACCAGTATTCTGGTGGGCATGCCTGTTCGAGCGTCATTTCAACCCTTAAGCCTAGCTTAGTGTTGGGAGTCCACCGC--ACCGTGGTTCCCCAAAGACAGTGGCGGACCG-TGGTCGTCCTCTGAGCGCAGTAA--TCTCCAT-TCTCGCTTCTG-CAGGCGC-CACG-TTCTGGCCGTTAAACCCCCCAATTTC-TAGTGG-TGACCTCGGATCAGG------------------ACGGCGAGTGAAGCGGGAACAGC-TCAAATTTGAAATCTGGCCCTCGGGTCCGAGTTGTAATTTGCAGAGGATGCTTTTGGTGCGGTGCCTTCCGAGTTCCCTGGAACGGGACGCCTTAGAGGGTGAGAGCCCCGTACGGTTGGCCACCAAGCCTGTGTAAAGCTCCTTCGACGAGTCGAGTAGTTTGGGAATGCTGCTCTAAGCGGGAGGTATATTTCTTCTAAAGCTAAATACCGGCCAGAGACCGATAGCGCACAAGTAGAGTGATCGAAAGATGAAAAGCACTTTGAAAAGAGGGTTAAACAGCACGTGAAATTGTTGAAAGGGAAGGGTTTATGACCAGACTTTTTCTAGGGGGATCATCCAGAGATATCACTGGTGCAC-TTCCCCTAGTTGAGGCCAGCATCGGTTCTCCTAGGGGGATAAAAGCGGTGGGAATGTGACTCCCTC--GGGAGTGTTATAGCCCGCCGTATAATACCCGTAGGGGGACCGAGGTTCGCGCTC-TGCAAGGATGCTGGCGTAATGGTTATTAACCACCCGTCTTGAAACACGGACCAAGGAGTCG-AACATTTGTGCGAGTGTTTGGGTGTTAAACCCTCACGCGTAATGAAAGTGAACGGAGGCGAGAGCCCTTACGGGTGCATCGTCGACCGATCCTGATGTCTTCGGATGGATTTGAGTAAGAGCATAACTGTTCGGACCCGAAAGATGGTGAACTATGCGTGGATAGGGTGAAGCCAGAGGAAACTCTGGTGGAGGCTCGCAGCGGTTCTGACGTGCAAATCGATCGTCAAATCTGCGCAT-GGGGGCGAAA------GACTAATCGAACCAT---------------------------------------------------------------------------------------------------------------------------------------------------------------------------------------------------------------------------------------------------------------------------------------------------------------------------------------------------------------------------------------------------------------------------------------------------------------------------------------------------------------------------------------------------------------------------------------------------------------------------------------------------------------------------------------------------------------------------------------------------------------------------------------------------------------------------------------------------------------------------------------------------------------------------------------------------------------------------------------------------------------------------------------------------------------------------------------------------------------------------------------------------------------
>Apiospora_obovata_LC4940_
-------------------------GATCATTACAGAGTTA-TAC-AACTCCCATACCATTT-GT--AAACTTTACTCAGTTAT-GCCTCGGCGTGAACT---GCG----TACGG------AG-GCAGAGT-----GGT--------GTTACCCGGTAGC----------------------------------------------T----TACCCTGTA---GG---------------TTACCCTGTAG--C---------GCTACCCTG-------------CA-TC------------------AC--------TCCCGC-G------------------------------------------------------------------------C-----AGCCCGCCGGTGG-TACACT-AAACTCTTG-TTTTATTTTATATTCTGAGCG-TATTATTTT-AATAA-TTAAAACTTTCAACAACGGATCTCTTGGTTCTGGCATCGATGAAGAACGCAGCGAAATGCGATAAGTAATGTGAATTGCAGAATTCAGTGAATCATCGAATCTTTGAACGCACATTGCGCCCATCAGTATTCTGGTGGGCATGCCTGTTCGAGCGTCATTTCAACCCTTAAGCCTAGCTTAGTGTTGGGAATCTACTGT--ATTGTAGTTCCTTAAAGACAGTGGCGGAGCGATAGTTGTCCTCTGAGCGTAGTAA--ATTTATT-TCTCGCTTCTGTAAGGCTC-TATC-TTCTCGCCATAAAACCCCCAATTTTT-TAATGGTTGACCTCGGATCAGGTAG--------------------------------------------TTTGAAATCTGGCCCTTGGGTCCGAGTTGTAATTTGCAGAGGATGCTTTTGGTGCGGTGCCTTCCGAGTTCCCTGGAACGGGACGCCTTAGAGGGTGAGAGCCCCGTACGGTTGGACACCAAGCCTATGTAAAGCTCCTTCGACGAGTCGAGTAGTTTGGGAATGCTGCTCAAAATGGGAGGTATATTTCTTCTAAAGCTAAATATTGGCCAGAGACCGATAGCGCACAAGTAGAGTGATCGAAAGATGAAAAGCACTTTGAAAAGAGGGTTAAATAGCACGTGAAATTGTTGAAAGGGAAGGATTTATGACCAGACTTTTTCTAGGGGAATCATCCGGTGTTCTCACCGGTGCAC-TTCCCCTAGTTGAGGCCAGCATCGGTTTCTGTCGAGGGATAAAAGCTTTAGGAATGTGGCACCCTCCGGGGTGTGTTATAGCCTGTTGCATAATACCTTGACGGGGACCGAGGTTCGCGCAT-TGCAAGGATGCTGGCGTAATGGTTATTAATCACCCGTCTTGAAACACGGACCAAGGAGTCG-AACATTTGTGCGAGTGTTTGGGTGTTAAACCCTCACGCGTAATGAAAGTGAACGGAGGTGAGAGCCTTTAGGGGTGCATCATCGACCGATCCTGATGTCTTCGGATGGATTTGAGTAAGAGCATAACTGTTCGGACCCGAAAGATGGTGAACTATGCGTGGATAGGGTGAAGCCAGAGGAAACTCTGGTGGAGGCTCGCAGCGGTTCTGACGTGCAAATCGATCGTCAAATCTGCGCAT-GGGGGCGAAA------GACTAATCGAACCATGAGAAGGTTAGTTCTAC---TC-------ATCACCT-CCCA----TTTTCCCA----ATCAC---ATCATCAAACATCACT----GCTGGCATACACGTC------------GTCGCTGTTGCCGT-C--TCCCTCCACCCCGCCTTGAG-AGTCGA--CCCCTCCAT-TGTGATTTTTCT-CAGCTTGGAG--GGGCAACTCAACCC---TGTGT------CCCCACTTTCAC-----TG-CACAAATTGGCAC-GGGC---CT-CGCACGG-GCCCAACAT-CCAAAAAGTC-CT--------CAATTGGGT--ATGC-GACAT-CGA--TACTGAC---AACCAATAATAGGAAGCCGCCGAACTCGGCAA-GGGTTC-------------------------TTTCAAGTATGCCTGGGTTCTTG----------ACAAGCTCAAGGCCGAGCGCGAGCG---TGGTATCACCATCGATATTGCTCTGTGGAAGTTCGAGACTGAGGAGTACAATGTCACCGTCATTGACGCTCCCGGTCA------CCGTGATTTCATCAAGAACACTGCTTTCTGGTGCGTA--CCTGCTT-CGCCTTTTCCTC--CCGATCGTGCGACCTAAATTCGAACCGGTCCAACGC-----------GATACGATTACA-----ACCCGGC-GGGACG----ACCTGCCTG------------CATCGACCAG--TT--TGGGGCAATTT-AGGACGGAACAGGA----TACTGACT-AGTG----TGTCCCTTTAGGCAACAGATTTCCAGCGAGCACGGTCTCGACAGCAATGGAGTGTAAG-TC-TTGCC----GCCTG-CCCAG----CGTCAC----CTT-G--CATCTGGCTGACAGTT-----------------------------CAA-CTTTAC-AGCTACAACGGTACCTCTGAGCTCCAGCTGGAGCGCATGAGCGTCTACTTCAACGAGGCTTCGGGCAACAAGTATGTTCCCCGTGCCGTTCTCGTCGATCTCGAGCCCGGTACCATGGACGCCGTCCGTGCTGGTCCCTTCGGACAGCTTTTCCGCCCCGACAACTTCGTT-----------
>Apiospora_ovata_CBS_115042_
TCTCCGTTGGTGAACCAGCG-GAGGGATCATTACAGAGTT--TTC-AACTCCCACACCATTT-GT--TAACCTTACCCAGTTAT-GCCTCGGCGTAAGCT---CGG----TCCGG------AG-GCGCGTC----------------GTTG------AGT---------------------------------------------------TACCCTGTA---GC------------TCTTCGACGCGCCG--C----------------------------------GC----------------------------TCCGGCCG------------------------------------------------------------------------C-----GGCCCGCCGGCGG-TACACT-AAACTCTTG-TTTTATTGTACGTTCTGAGCG-TCTTATTTT-AATAAGTTAAAACTTTCAACAACGGATCTCTTGGTTCTGGCATCGATGAAGAACGCAGCGAAATGCGATAAGTAATGTGAATTGCAGAATTCAGTGAATCATCGAATCTTTGAACGCACATTGCGCCCATTAGTATTCTAGTGGGCATGCCTGTTCGAGCGTCATTTCAACCCTTAAGCCTAGCTTAGTGTTGGGAGTCCACTGT--ATTGTGGTTCCTTAAAGACAGTGGCGGAGTGGCGGTTGTCCTCTGAGCGTAGTAA--TTCTTAT-TCTCGCTTCTGTTAGGCAC-CGTC-TTCTCGCCATAAAACCCCCCTATTTT-TAGTGGTTGACCTCGGATCAGGTAGGAATACCCGCTGAACACGGCGAGTGAAGCGGGAACAGC-TCAAATTTGAAATCTGGCCCTTGGGTCCGAGTTGTAATTTGCAGAGGATGCTTTTGGTGCGGTGCCTTCCGAGTTCCCTGGAACGGGACGCCTTAGAGGGTGAGAGCCCCGTACGGTTGGCCACCAAGCCTGTGTAAAGCTCCTTCGACGAGTCGAGTAGTTTGGGAATGCTGCTCAAAATGGGAGGTATATTTCTTCTAAAGCTAAATACTGGCCAGAGACCGATAGCGCACAAGTAGAGTGATCGAAAGATGAAAAGCACTTTGAAAAGAGGGTTAAATAGCACGTGAAATTGTTGAAAGGGAAGGGTTTATGACCAGACTTTTTCTAGGGGGATCATCCGGTGTTCTCACCGGTGCAC-TTCCCCTAGTTGAGGCCAGCATCGGTTTCTGCCGGGGGATAAAAGCTTCGGGAATGTGGCTCCTTC--GGGAGTGTTATAGCCCGTTGCATAATACCCTGGCGGGGACCGAGGTTCGCGCAT-TGCAAGGATGCTGGCGTAATGGTTATTAACCACCCGTCTTGAAACACGGACCAAGGAGTCG-AACATTTGTGCGAGTGTTTGGGTGTTAAACCCTCACGCGTAATGAAAGTGAACGGAGGTGAGAGCCCTTCGGGGTGCATCATCGACCGATCCTGATGTCTTCGGATGGATTTGAGTAAGAGCATAACTGTTCGGACCCGAAAGATGGTGAACTATGCGTGGATAGGGTGAAGCCAGAGGAAACTCTGGTGGAGGCTCGCAGCGGTTCTGACGTGCAAATCGATCGTCAAATCTGCGCAT-GGGGGCGAAA------GACTAATCGAACCATGAGAAGGTTAGTTCACTTCATT-------TTTATTTTCTCC--CATTTGCCTATTCCGATACACCCTCAATTATCACAGCA----GCTGGCACACAC---------------GTCGCTGTCC--------CCTCTGCACCCCGCCTTGAG-AGTTGA--CCCCTCCATCTCGATTTTTTTCTTATCTTGGAG--GGGCAACTAAACCCTTGTGTGT------CCCCACTTTCTT----------------------GGAC---CT-TGCCCGGGCCTCAACAT-CCAACAAATC-CG--------CAATTGAATATGCAACAGCAT------TGCTGACAACAATCAACAACAGGAAGCCGCTGAACTCGGCAA-GGGTTC-------------------------CTTCAAGTATGCGTGGGTTCTTG----------ACAAGCTCAAGGCCGAGCGTGAGCG---TGGTATCACCATCGATATTGCTCTGTGGAAGTTCGAGACTGAGGAGTACAATGTCACCGTCATTGACGCTCCCGGTCA------CCGTGATTTCATCAAGAACACTGCTTTCTGGTGCGTA--CCAACCT-CGCTTTCTTTACGGCCCATTGAGCGACGTGAACTCGAACCAGTTCGATAC-----------AATACAAATACA-----GCCTGGCGGGGGCG----GCCTGTCTA------------CGTCGATCAG-TTTGGGACAGTAGTTT-AGGAGTGCACAGGA----TATTGACT-AGAG----TACCTTTTTAGGCAACAGATTTCCAGCGAGCACGGTCTTGACAGCAATGGAGTGTAAG-TCTTGCCT----GTCTG-TCCCCTATCTATCAC----CTT-G--CGTCTGGCTGACAGTT-----------------------------TGA-CTCGATTAGCTACAACGGTACCTCTGAGCTCCAGCTGGAGCGCATGAGCGTCTACTTCAACGAGGCTGCCGGCAACAAGTATGTCCCCCGTGCCGTTCTCGTCGATCTCGAGCCCGGTACCATGGACGCCGTCCGCGCCGGTCCCTTCGGTCAACTCTTCCGTCCCGACAACTTTGTTTTCGGTCAGTC
>Apiospora_paraphaeosperma_MFLUCC_13_0644_
TCTCCGTTGGTGAACCAGCG-GAGGGATCATTACAGAGTTA-TAC-AACTCCCACACCATTT-SC--CAACTTTACTCAGTTAT-GCCTCGGCGTAAGCT---CCG----TACGG-------G-GCTGCCGG---------------GTTGCGCTGCGGG----------------------------------------CGACAGC----TACCCTGTA---GC---------------TTACCCTGTAG--C---------GCTACCCTG-------------TA-GC-----------------GTTA-------CCCTGCGG------------------------------------------------------------------------C-----GGCCCGCCGGTGG--AAACG-AAACTCTTG-TTTTATTGTATCTTCTGAGCG-TCTTATTTT-AATAAGTTAAAACTTTCAACAACGGATCTCTTGGTTCTGGCATCGATGAAGAACGCAGCGAAATGCGATAAGTAATGTGAATTGCAGAATTCAGTGAATCATCGAATCTTTGAACGCACATTGCGCCCATCAGTATTCTGGTGGGCATGCCTGTTCGAGCGTCATTTCAACCCTTAAGCCTAGCTTAGTGTTGGGAATCGACCGT--AGGGTCGTTCCTTAAAGACAGTGGCGGAGCGGCAGTGGTCCTCTGAGCGTAGTAA--ATTTATT-TCTCGCTTTTGTCAGGCCC-TGTC-CTCCCGCCATAAAACCCCCAATTCTAGTGGTGACT------CGATCAGGTAG------------AATACGGCGAGTGAAGCGGGAACAGC-TCAAATTTGAAATCTGGCCCTTGGGTCCGAGTTGTAATTTGCAGAGGATGCTTTTGGTGCGGTGCCTTCCGAGTTCCCTGGAACGGGACGCCTTAGAGGGTGAGAGCCCCGTACGGTTGGCCACCAAGCCTGTGTAAAGCTCCTTCGACGAGTCGAGTAGTTTGGGAATGCTGCTCAAAATGGGAGGTATATTTCTTCTAAAGCTAAATACTGGCCAGAGACCGATAGCGCACAAGTAGAGTGATCGAAAGATGAAAAGCACTTTGAAAAGAGGGTTAAATAGCACGTGAAATTGTTGAAAGGGAAGGATTTATGACCAGACTTTTTCTAGGGGGATCATCCGGTGTTCTCACCGGTGCAC-TTCCCCTAGTTGAGGCCAGCATCGGTTTCTGTCGGGGGATAAAAGCTTCAGGAATGTGGCTCCCTCCGGGGAGTGTTATAGCCTGTTGCATAATACCCTGACGGGGACCGAGGTTCGCGCAT-TGCAAGGATGCTGGCGTAATGGTTATTAATCACCCGTCTTGAAACACGGACCAAGGAGTCG-AACATTTGTGCGAGTGTTTGGGTGTTAAACCCTCACGCGTAATGAAAGTGAACGGAGGTGAGAGCCCTTCGGGGTGCATCATCGACCGATCCTGATGTCTTCGGATGGATTTGAGTAAGAGCATAACTGTTCGGACCCGAAAGATGGTGAACTATGCGTGGATAGGGTGAAGCCAGAGGAAACTCTGGTGGAGGCTCGCAGCGGTTCTGACGTGCAAATCGATCGTCAAATCTGCGCAT--GGGGCGAAA------GACTAATCGA-------------------------------------------------------------------------------------------------------------------------------------------------------------------------CCAT---------------------------------------------------------------------------------------------------------------------------------------------------------------------------------------------------------------------------------------------------------------------------------------------------------------------------------------------------------------------------------------------------------------------------------------------------------------------------------------------------------------------------------------------------------------------------------------------------------------------------------------------------------------------------------------------------------------------------------------------------------------------------------------------------------------------------------------------------------------------------------------------------------------------------------------------------------------------------------------
>Apiospora_phyllostachydis_MFLUCC_18_1101_
------------AACCTGCG-GAGGGATCATTACAGAGTTA-TAC-AACTCCCATACCATCT-GT--TAAC-CTACCCAGTTAT-GCCTCGGCGTAAGCT---CGG----TTGGA------GGTACCCGCA----------------GCTACCCTGTAGC-------------------------------------------CTGC----TACCCTGTA---GC------------TAGCTACCCTGAAG------TTGCGGGCTGCCACA----------------------------------------------TCCAGCCG------------------------------------------------------------------------C-----GGCCCGCCGGCGG-TACACG-AAACTC-TG-TTTTATTGTATCTTCTGAGCG-TCTTATTTT-AATAAGTTAAAACTTTCAACAACGGATCTCTTGGTTCTGGCATCGATGAAGAACGCAGCGAAATGCGATAAGTAATGTGAATTGCAGAATTCAGTGAATCATCGAATCTTTGAACGCACATTGCGCCCATCAGTATTCTGGTGGGCATGCCTGTTCGAGCGTCATTTCAACCCTTAAGCCTAGCTTAGTGTTGGGAATCTGCTGT--ACTGCAGTTCCTTAAAGACAGTGGCGGAGCGGCGGTAGTCCTCTGAGCGTAGTAA---TTTATT-TCTCGCTTTTGTCAGGCTT-CGTC-CTCCCGCCATAAAACCCCCATCTTTT--AGTGGTTGACCTCGGATCAGGTAGGAATACCCGCTGAACACGGCGAGTGAAGCGGGAACAGC-TCAAATTTGAAATCTGGCCCTTGGGTCCGAGTTGTAATTTGCAGAGGATGCTTTTGGTGCGGTGCCTTCCGAGTTCCCTGGAACGGGACGCCTTAGAGGGTGAGAGCCCCGTACGGTTGGCCACCAAGCCTGTGTAAAGCTCCTTCGACGAGTCGAGTAGTTTGGGAATGCTGCTCAAAATGGGAGGTATATTTCTTCTAAAGCTAAATACTGGCCAGAGACCGATAGCGCACAAGTAGAGTGATCGAAAGATGAAAAGCACTTTGAAAAGAGGGTTAAATAGCACGTGAAATTGTTGAAAGGGAAGGATTTATGACCAGACTTTTTCTGGGGGGATCATCCGGTGTTCTCACCGGTGCAC-TTCCCCCAGTGGAGGCCAGCATCGGTTTCGGCCGGGGGATAAAAGCTTCGGGAATGTGGCTCCTTC--GGGAGTGTTATAGCCCGTTGCATAATACCCTGGCGGGGACCGAGGTTCGCGCAT-TGCAAGGATGCTGGCGTAATGGTTATTAATCACCCGTCTTGAAACACGGACCAAGGAGTCG-AACATTTGTGCGAGTGTTTGGGTGTTAAACCCTCACGCGTAATGAAAGTGAACGGAGGTGAGAGCCCCTCGGGGTGCATCATCGACCGATCCTGATGTCTTCGGATGGATTTGAGTAAGAGCATAACTGTTCGGACCCGAAAGATGGTGAACTATGCGTGGATAGGGTGAAGCCAGAGGAAACTCTGGTGGAGGCTCGCAGCGGTTCTGACGTGCAAATCGATCGTCAAATCTGCGCAT-GGGGGCGAAA------GACTAATCGAACCATGAGAAGGTTAGTTCAACTCTCC---------CACTACCCATTTCACGTCCTCAAATCAGCACCGTACCATCAATCATGACG----GTTGGCACGCTT--------------------TTTGCCTTGTCGCCCTCTTCACCCCGCCTTGAG-GGTTTA--CCCCTCCAT--TGAGATTTTTCTCACTTTGGAG--GGGCAACTAAACCC---TGTGT------CCCCACTTTCAC-----TG-CACAATTTCACACAAG-----CCCCGCACGG-GCCAAACAT-CCAAGAAATT-TT--------CAATTGAAT--TTGC-AACAT-GAT--TGCTGAC---AACCAATAACAGGAAGCCGCCGAGCTCGGCAA-GGGTTC-------------------------TTTCAAGTATGCGTGGGTTCTTG----------ACAAGCTCAAGGCCGAGCGTGAGCG---TGGTATCACCATCGATATTGCTCTGTGGAAGTTCGAGACTGAGGAGTACAATGTCACCGTCATTGACGCTCCCGGTCA------CCGTGATTTCATCAAGAACACTGCTTTCTGGTGCGTA--CCTACTTCCGTCATTCTCGT-GCCCGTCAAGCAACCTGAATTCGAACCGATTCAACGC-----------GATACGAATACA--GCCACCTGGC-ACGACG----GCCTACCTA------------CGTCGACCAC-TTC---AAGACATTTT--GGGGGGTTCCGGA----AACTGACT-AGTC----TCTCATTTTAGGCAACAGATTTCCAGCGAGCACGGTCTTGACAGCAATGGAGTGTAAG-TCTG--------GCCTA-TCTGA----TAATACGCACATT-G--CATCCAGCTGACATTT-----------------------------CAATCTCTAT-AGCTACAACGGCACCTCTGAGCTCCAGCTGGAGCGCATGAGCGTCTACTTCAACGAGGCTTCTGGCAACAAGTATGTTCCCCGTGCCGTTCTCGTCGATCTCGAGCCCGGTACCATGGACGCCGTCCGCGCCGGTCCCTTCGGCCAGCTCTTCCGCCCCGACAACTTCGTTTTCGGTCAATC
>Apiospora_piptatheri_CBS_145149_
TCTCCGTTGGTGAACCAGCG-GAGGGATCATTACAGAGTTA-TAC-AACTCCCACACCATTT-GT--TAAC-TTACTCAGTTAT-GCCTCGGCGTGAACT---GCG----TACGG------AG-GCAGGTCG----GGT--------GTTACCCTGTAGC-----------------------CTACCCTGTAGGTTACCCGGTAGC----TACCCTGTA---GG---------------CTACCCTGTAG--C----------GTACCCTG-------------CA-CC-----------------AC---------TCCCGC-G------------------------------------------------------------------------C-----AGCCCGCCGGTGG-TACACG-AAACTCTTG-TTTTATTGTATCTTCTGAGCG-AATTATTTT-AATAA-TTAAAACTTTCAACAACGGATCTCTTGGTTCTGGCATCGATGAAGAACGCAGCGAAATGCGATAAGTAATGTGAATTGCAGAATTCAGTGAATCATCGAATCTTTGAACGCACATTGCGCCCATCAGTATTCTGGTGGGCATGCCTGTTCGAGCGTCATTTCAACCCTTAAGCCTAGCTTAGTGTTGGGAATCGGCTGT--ATTGCCGTTCCTTAAAGACAGTGGCGGAGCGATAGTTGTCCTCTGAGCGTAGTAA--ATTTATT-TCTCGCTTCTGTAAGGCTC-TATC-TTCTCGCCATAAAACCCC---------------------------------------------------GGCGAGTGAAGCGGGAACAGC-TCAAATTTGAAATCTGGCCCTTGGGTCCGAGTTGTAATTTGCAGAGGATGCTTTTGGTGCGGTGCCTTCCGAGTTCCCTGGAACGGGACGCCTTAGAGGGTGAGAGCCCCGTACGGTTGGACACCAAGCCTATGTAAAGCTCCTTCGACGAGTCGAGTAGTTTGGGAATGCTGCTCAAAATGGGAGGTATATTTCTTCTAAAGCTAAATATTGGCCAGAGACCGATAGCGCACAAGTAGAGTGATCGAAAGATGAAAAGCACTTTGAAAAGAGGGTTAAATAGCACGTGAAATTGTTGAAAGGGAAGGATTTATGACCAGACTTTTTCTAGGGGGATCATCCGGTGTTCTCACCGGTGCAC-TTCCCCTAGTTGAGGCCAGCATCGGTTTCTGTCGAGGGATAAAAGCTTTAGGAATGTGGCTCCCTCCGGGGAGTGTTATAGCCTGTTGCATAATACCTTGACGGGGACCGAGGTTCGCGCAT-TGCAAGGATGCTGGCGTAATGGTTATTAATCACCCGTCTTGAAACACGGACCAAGGAGTCG-AACATTTGTGCGAGTGTTTGGGTGTTAAACCCTCACGCGTAATGAAAGTGAACGGAGGTGAGAGCCCTTCGGGGTGCATCATCGACCGATCCTGATGTCTTCGGATGGATTTGAGTAAGAGCATTAATGTTCGGACCCGAAAGATGGTGAACTATGCGTGGATAGGGTGAAGCCAGAGGAAACTCTGGTGGAGGCTCGCAGCGGTTCTGACGTGCAAATCGATCGTCAAATCTGCGCAT-GGGGGCGAAA------GACTAATCGAACCAT---------------------------------------------------------------------------------------------------------------------------------------------------------------------------------------------------------------------------------------------------------------------------------------------------------------------------------------------------------------------------------------------------------------------------------------------------------------------------------------------------------------------------------------------------------------------------------------------------------------------------------------------------------------------------------------------------------------------------------------------------------------------------------------------------------------------------------------------------------------------------------------------------------------------------------------------------------------------------------------------------------------------------------------------------------------------------------------------------------------------------------------------------------------
>Apiospora_marii__GUCC_10228_
TCTCCGTTGGTGAACCAGCG-GAGGGATCATTACAGAGTTA-TAC-AACTCCCACACCATTT-GT--CAAC-TTAC-CAGTTAT-GCCTCGGCGTGAACT---GCG----TACGG------AG-GCAGGTCG----GGT--------GTTACCCTGTAGC-----------------------CTACCCTGTAGGTTACCCGGTAGC----TACCCTGTA---GG---------------CTACCCTGTAG------------CTTACCCTG-----------CACC-AC----------------------------TCCCGC-G------------------------------------------------------------------------C-----AGCCCGCCGGTGG--ACACT-AAACTCTTG-TTTTATTGTATCTTCTGAGCG-TATTATTTT-AATAA-TTAAAACTTTCAACAACGGATCTCTTGGTTCTGGCATCGATGAAGAACGCAGCGAAATGCGATAAGTAATGTGAATTGCAGAATTCAGTGAATCATCGAATCTTTGAACGCACATTGCGCCCATCAGTATTCTGGTGGGCATGCCTGTTCGAGCGTCATTTCAACCCTTAAGCCTAGCTTAGTGTTGGGAATCTACTGT--ACTGTAGTTCCTTAAAGACAGTGGCGGAGCGATAGTTGTCCTCTGAGCGTAGTAA--ATTTATT-TCTCGCTTCTGTAAGGCTC-TATC-TTCTCGCCATAAAACCCCCAATTTTT-TAGTGG-TGACCTCGGATCAGGTA--------------------------------------------------------------------------------------GATGC-------------CATTCCG------------------------------------------------------------------------------------------------------------------------------------------------------------------------------------------------------AGAAGGTTAG----------------------------------------------TTCTA------------------CTCAT-----CAC-TTCCCATAGTC----------------------------------------------------------------------CCAATCACATCAT---------------------CAAGCAT-CGC-----TGCTGGCAT-----------------------------------------------------------------------------TCACGC------------------------------------------------TGCTGTCGGTGTC--------------------------------------------------------------------------------------------------------------------------------------------------------------------------------------------------------------------------------------------------------------------------------------------------------------TCCCTTCACCCCGCCTTGAG-GCTCGA--CCCCTCCAT--TGGATTTTTTCCTATCTTGGAG--GGGCAACTCAACCC---TGTGT------CCCCACTTTCAC-----TG-GACAAATTGGCAC-GGGC---CT-CGCACGG-GCCCAACAT-ACACAAAGTC-CT--------CAATTAGAT--ATGC-AACAT-GGA--TACTGAC---AACCAACAATAGGAAGCCGCCGAGCTCGGCAA-GGGTTC-------------------------TTTCAAGTATGCCTGGGTTCTTG----------ACAAGCTCAAGGCCGAGCGTGAGCG---TGGTATCACCATCGATATTGCTCTGTGGAAGTTCGAGACTGAGGAGTACAACGTCACCGTCATTGACGCTCCCGGTCA------CCGTGATTTCATCA------CTGCTTTCTGGTGCGTA--CCTGCTT-CGCCTTTCCCTC--CCGATCATGCGACCTGAACTCGAACCGGTCCAATGC-----------GATACCATCACC-----GCCCGACGGGGACG----ACTTCTTTG------------CAACGATCAG-TTT---GGGGCAATTT-GGGACGGAACAGGA----TACTGACT-AGTG----TGTTCCTTCAGGCAACAGATTTCCAGCGAGCACGGTCTCGACAGCAATGGAGTGTAAG-TCTTGCC-----GCCTG-CCTAG----CGTCGC----CTT-G--CCTCTGGCTGACAGCT-----------------------------CAA-CTTTAT-AGCTACAACGGTACCTCGGAGCTCCAGCTGGAGCGCATGAGCGTCTACTTCAACGAGGCTTCGGGCAACAAGTATGTTCCCCGTGCCGTTCTCGTCGATCTCGAGCCCGGTACCATGGACGCTGTCCGTGCCGGTCCCTTCGGCCAGCTTTTCCGCCCCGACAA------------------
>Apiospora_pseudoparenchymatica_LC7234_
------------------CG-GAGGGATCATTACAGAGTTATTAC-AACTCCCATACCATTT-GC--CAAC-TTACCTAGCTAT-GCCTCGGCGTAAGCT---CGG----CCGGG------AG-GTGCGTCGTCGAGACAAGTGAGGGT---------GC---------------------------------------------------TACCCTGTA---GC---------CTCTCGTCTCCCCGGCG--C---------GCCGC--------------------AC----------------------------TCCCGCCG------------------------------------------------------------------------C-----AGCCCGCCGGCGG-TACACT-AAACTCTTG-TTTAATCGTATGTTCTGAGCG-TCTTATTTT-AATAAGTCAAAACTTTCAACAACGGATCTCTTGGTTCTGGCATCGATGAAGAACGCAGCGAAATGCGATAAGTAATGTGAATTGCAGAATTCAGTGAATCATCGAATCTTTGAACGCACATTGCGCCCATTAGTATTCTAGTGGGCATGCCTGTTCGAGCGTCATTTCAACCCTTAAGCCTAGCTTAGTGTTGGGAATCTACCGC--ACGGTAGTTCCTTAAAGACAGTGGCAGAGCGATAGGTGTCCTCTGAGCGTAGTAA-TTTCTATT-TCTCGCTTCTGTTAGGCCC-TACG-GTCCCGCCATAAAACCCCCCCTTCTC--AAAGGTTGACCTCGGATCAGGTAGGAATACCCGCTGAACACGGCGAGTGAAGCGGGAACAGC-TCAAATTTGAAATCTGGCCTTCGGGTCCGAGTTGTAATTTGCAGAGGATGCTTTTGGTGCGGTGCTTTCCGAGTTCCCTGGAACGGGACGCCTTAGAGGGTGAGAGCCCCGTACGGTTGGCCACCAAGCCTGTGTAAAGCTCCTTCGACGAGTCGAGTAGTTTGGGAATGCTGCTCAAAATGGGAGGTATATTTCTTCTAAAGCTAAATACTGGCCAGAGACCGATAGCGCACAAGTAGAGTGATCGAAAGATGAAAAGCACTTTGAAAAGAGGGTTAAATAGCACGTGAAATTGTTGAAAGGGAAGGGTTTATGACCAGACCTTTTCTAGGGGGATCATCCGGTGTTCTCACCGGTGCAC-TTCCCCTAGTTGAGGCCAGCATCGGTTTCTGTAGGGGGATAAAAGCTTCGGGAATGTGGCTCCTTC--GGGAGTGTTATAGCCCGTTGCATAATACCCTTACGGGGACCGAGGTCCGCGCTTCGGCTAGGATGCTGGCGTAATGGTTATTAACCACCCGTCTTGAAACACGGACCAAGGAGTCG-AACATTTGTGCGAGTGTTTGGGTGTTAAACCCTCACGCGTAATGAAAGTGAACGGAGGTGAGAGCCCTTCGGGGTGCATCATCGACCGATCCTGATGTCTTCGGATGGATTTGAGTAAGAGCATAACTGTTCGGACCCGAAAGATGGTGAACTATGCGTGGATAGGGTGAAGCCAGAGGAAACTCTGGTGGAGGCTCGCAGCGGTTCTGACGTGCAAATCGATCGTCAAATCTGCGCAT-GGGGGCGAAA------GACTAATCGAA----GAGAAGGTTAGTTCTAC---TCCAGTTCCCCCAATTCCACA----CATTCTCA-----------TGCTATCAATTACCACGACTGGTGGTGGCACAC---------------GCTGTCTTCC--------CTCTTTCACCCCGCCTTCAG-AGTTGA--CCCCTCCATCTCAATTTTT-------CTTGGAG--GGGCAACTAAACCC---TGTGC-----ACCCCACTTCCAC-----TGGCACAATTTGATA--AGGC---CT-CGCACGG-GCCCAATTT----------------------TAATTGGATGTGCAACAGCAT------TGCTGACAATAGTTGACAACAGGAAGCCGCTGAACTCGGCAA-GGGTTC-------------------------CTTCAAGTATGCGTGGGTTCTTG----------ACAAGCTCAAGGCCGAGCGTGAGCG---TGGTATCACCATCGATATCGCTCTCTGGAAGTTCGAGACTGAGGCGTACAATGTCACCGTCATTGACGCTCCCGGTCA------CCGTGACTTCATCAAGAACACTGCTTTCTGGTGCGTACCAACCTCTTCGCCCTCAGAAT-GCCCATCAAACGACGCGGGCTCGAGCCCGTTCAATAC-----------GAGACGATTAGA-----GCCTGGC-GGGACG----ACGTGTCTG--------------TCGATCGG-TTT---GGGGTAGTT----GGGGGCACAGGA----TACTAACT-AGTG----TCCCCTTTTAGGCAACAGATTTCCAGCGAGCACGGTCTCGACAGCAATGGAGTGTAAG-TCTT--------GCCTGTCCCGTGCCGTGTCGTGTCACCCGG--CATCGAGCTGACAGTG-----------------------------CGA-CTCGAT-AGCTACAACGGTACCTCTGAGCTCCAGCTGGAGCGCATGAGCGTCTACTTCAACGAGGCTTCGGGCAACAAGTACGTTCCCCGTGCCGTTCTCGTCGATCTCGAGCCCGGTACCATGGACGCCGTCCGCGCCGGTCCCTTCGGTCAGCTCTTCCGTCCCGACAACTTC--------------
>Apiospora_pseudorasikravindrae_KUMCC_20_0208_
TCTCCGTTGGTGAACCAGCG-GAGGGA-CATTACAGAGTTA-TAC-AACTCCCACACCATTT-GC--CAACTTTACTCAGTTAT-GCCTCTCCGTAAGCT---CCT----CCCGG-------G-GCTGCCGG---------------GTCGCGCTGCGTG----------------------------------------CGACAGC----TACCCTGTA---GC---------------TTACCCGGTAG--C---------GCTACCCTG-------------GA-CC-----------------GATA-------CCCTGCGG------------------------------------------------------------------------C-----GGCCCGCCGGTGG--AAACG-AAACTCTTG-TTTTATTGTATCTTCTGAGCA-TCATATTTT-AATAAGTTAAAACTTTCAACAACGGATCTCTTGGTTCTGGCATCGATGAGGAACACAGCGAAATGCGATAAGTAATGTGAATTGCAGAATTCATGGAATCATCGAATCTTTGAACTCACATTGCGCCCATCAGTATTCTGGTGGGCATGCCTGTTCGAGCGTCATTTCAACCCTTAAGCCTAGCTTAGTGTTGGGAATCGACCGT--AGGGTCGTTCCTTAGAAACAGTGGCGGATGGGCAGTGGTCCTCTGAGCGTAGTAA--ATTTATT-TCTCGCTTTTGTCAGGCCC-TGTC-CTCCCGCCATAAAACCCCCAATTTTT-TAGAGGATGACCTCGGATCAGGTAGGAATACCCGCT--------------------GAACGAT------------------------------AGTTTCAGTTTGC------------------------------------------------------------------------------------------------------------------------------------------------------TTGTTCCACA------------------------------------------------------------------------------------------------------------TCATGATCA----------------------------------------------------TCGCGGCTGGCATTGCTATC-----------------------------------------------------------------------------------------------------------------------------------------------------------------------------------------------------------------------------------------------------------------------------------------------------------------------------------------------------------------------------------------------------------------------------------------------------------------------------------------------------------------------------------------------------------------------------CCTCTTCACCCCGCCTTCAG-AGTTGA--CCCCTCCAT-TTGAGATTTTTCTTATCTTGGAG--GGGCAACCCAGCCC---TGTGT------CCCCACTTTCAC-----TA-CACAATTTGGCGT-GGAC---CT-CGCACGG-GCCCAGTAT-CCAAAAAGTC-CT--------CAATTGGAATAATGC-AACAT-CAA--TTCTGAC---AACCA-TAATAGGAAGCCGCCGAACTCGGCAA-GGGTTC-------------------------CTTCAAGTATGCGTGGGTTCTTG----------ACAAGCTCAAGGCCGAGCGTGAGCG---TGGTATCACTATCGATATTGCTCTGTGGAAGTTCGAGACTGAGGAGTACAATGTCACCGTCATTGACGCTCCCGGTCA------CCGTGATTTCATCAAGAACACTGCTTTCTGGTGCGTA--CCTACTT-CGCCTTCTTCTT-GCCCGTCGATCGACCCGAATTCGTTCCGGTTCAATGC-----------GATACAAATTCA-----AGCTGGCAGAGGCG----GCCTATCTA------------CGTCGATCAA-TTT--------------GGGAGGGTACAGGA----TACTGACT-AGTG----TCCCCTTACAGGCAACAGATTTCCAGCGAGCACGGCCTCGACAGCAATGGAGTGTAAG-TCTT--------GCCCG-TACAA----CGCCACCTTGCTT-G--CTTCCTGCTGACAGAT-----------------------------CCC-TTCGAT-AGCTACAACGGTACCTCTGAGCTCCAGTTGGAGCGCATGAGCGTTTACTTCAACGAGGCTTCCGGCAACAAGTACGTTCCTCGTGCCGTCCTCGTCGATCTCGAGCCCGGTACTATGGACGCCGTCCGTGCCGGTCCTTTCGGCCAGCTTTTCCGCCCCGACAACTTCGTTTTCGGTCAATC
>Apiospora_pseudosinensis_CPC_21546_
TCTCCGTTGGTGAACCAGCG-GAGGGATCATTACAGAGTTA-TAC-AACTCCCACACCATTT-GT--CAACTTTACTCAGTTAT-GCCTCGGCGTGAACT---GCG----TACGG------AG-GCAGAGT-----GGT--------GCTACCCTGTAGC---------------------------------------------GC----TACCCTGTA---------------------------------T-------------------------------CA-AC----------------------------TCCCGC-G------------------------------------------------------------------------C-----AGCCCGCCGGTGG-TACACT-AAACTCTTG-TTTTATTTTATATTCTGAGCG-TATTATTTT-AATAA-TTAAAACTTTCAACAACGGATCTCTTGGTTCTGGCATCGATGAAGAACGCAGCGAAATGCGATAAGTAATGTGAATTGCAGAATTCAGTGAATCATCGAATCTTTGAACGCACATTGCGCCCATCAGTATTCTGGTGGGCATGCCTGTTCGAGCGTCATTTCAACCCTTAAGCCTAGCTTAGTGTTGGGAATCGACTGT--ATTGTCGTTCCTTAAAGACAGTGGCGGAGCGATAGTTGTCCTCTGAGCGTAGTAA--ATTTATT-TCTCGCTTCTGTAAGGCTC-TATT-CTCCCGCCATAAAACCCCCAATTTTT-TAGTGGTTGACCTCGGATCAGGTAGGAATACCCGCTGAACACGGCGAGTGAAGCGGGAACAGC-TCAAATTTGAAATCTGGCCCTTGGGTCCGAGTTGTAATTTGCAGAGGATGCTTTTGGTGCGGTGCCTTCCGAGTTCCCTGGAACGGGACGCCTTAGAGGGTGAGAGCCCCGTACGGTTGGACACCAAGCCTATGTAAAGCTCCTTCGACGAGTCGAGTAGTTTGGGAATGCTGCTCAAAATGGGAGGTATATTTCTTCTAAAGCTAAATATTGGCCAGAGACCGATAGCGCACAAGTAGAGTGATCGAAAGATGAAAAGCACTTTGAAAAGAGGGTTAAATAGCACGTGAAATTGTTGAAAGGGAAGGATTTATGACCAGACTTTTTCTAGGGGGATCATCCGGTGTTCTCACCGGTGCAC-TTCCCCTAGTTGAGGCCAGCATCGGTTTCTGTCGAGGGATAAAAGCTTTAGGAATGTGGCTCTCTCCGGGGAGTGTTATAGCCTTTTGCATAATACCTTGACGGGGACCGAGGTTCGCGCAT-TGCAAGGATGCTGGCGTAATGGTTATTAATCACCCGTCTTGAAACACGGACCAAGGAGTCG-AACATTTGTGCGAGTGTTTGGGTGTTAAACCCTCACGCGTAATGAAAGTGAACGGAGGTGAGAGCCTTTAGGGGTGCATCATCGACCGATCCTGATGTCTTCGGATGGATTTGAGTAAGAGCATAACTGTTCGGACCCGAAAGATGGTGAACTATGCGTGGATAGGGTGAAGCCAGAGGAAACTCTGGTGGAGGCTCGCAGCGGTTCTGACGTGCAAATCGATCGTCAAATCTGCGCAT-GGGGGCGAAA------GACTAATCGAACCAT-AGAAGGTTAGTTCTACT-----------TCCAATTTCCCATTTGCTTTGTCC------------TCGATGAAATGTCACG----ACAAACACAC-----------------GTCGTCCTC---------CCTCTTCACCCCGCCTTGAG-ACCCGA--CCCCTCCAT--CTACATTTTCTTCATCTTGGAG--GGGCAACTAAACCC---TGTAT------CTCCACTTTAAT-----TGACACAACTTGACAC-GGAC------CTCACGG-ACCCAA----CCAAGAATTC-CG--------CAATTGGATATGCAACAGCAT------TGCTGAC---AACCAACAATAGGAAGCCGCTGAGCTTGGCAA-GGGTTC-------------------------CTTCAAGTATGCGTGGGTTCTTG----------ACAAGCTCAAGGCCGAGCGTGAGCG---TGGTATCACCATCGATATTGCTCTGTGGAAGTTCGAGACTGAGGAGTACAATGTCACCGTCATTGACGCTCCCGGTCA------TCGTGATTTCATCAAGAACA-----------------------------------CCTC--TTGATCGTGCGACCTGAATCCGAACCGGTCCAATGC-----------GATACGATTACA-----GCCCGAC-ATGACC----ACCTGCCTA------------CGCCGATCAG-TTT---GGGGCAATAC-ATGATGGAACAGGA----TACTGACT-AGTG----TATCCCTTTAGGCAACAGATTTCCAGCGAGCACGGTCTCGACAGCAATGGAGTGTAAG-TCTTGCC-----GCCTG-CCCAG----TGTCAC----CTT-G--CGTCTGGCTGACAGTT-----------------------------CAA-CTTTAT-AGCTACAACGGTACCTCTGAGCTCCAGCTGGAGCGCATGAGCGTCTACTTCAACGAGGCTTCGGGCAACAAGTATGTTCCCCGTGCCGTCCTCGTCGATCTCGAGCCCGGTACCATGGACGCCGTCCGTGCTGGTCCCTTCGGACAGCTTTTCCGCCCCGACAACTTCGTT-----------
>Apiospora_pseudospegazzinii_CBS_102052_
TCTCCGTTGGTGAACCAGCG-GAGGGATCATTACAGAGTTA-TAC-AACTCCCATACCATTT-GT--CAAC-TTACTCAGTTAT-GCCTCGGCGTGAACT---GCG----TATGG------AG-GCAGGTCG----GGT--------GTTACCCTGTAGC-----------------------CTACCCTGTAGGTTACCCGGTAGC----TACCCTGTA---GG---------------TTACCCTGTAG------------CTTACCCTG-----------CACC-AC----------------------------TCCCGC-G------------------------------------------------------------------------C-----AGCCCGCCGGTGG-TACACG-AAACTCTTG-TTTTATTGTATCTTCTGAGCG-AATTATTTT-AATAA-TTAAAACTTTCAACAACGGATCTCTTGGTTCTGGCATCGATGAAGAACGCAGCGAAATGCGATAAGTAATGTGAATTGCAGAATTCAGTGAATCATCGAATCTTTGAACGCACATTGCGCCCATCAGTATTCTGGTGGGCATGCCTGTTCGAGCGTCATTTCAACCCTTAAGCCTAGCTTAGTGTTGGGAATCTACTGT--ACTGTAGTTCCTTAAAGACAGTGGCGGAGCGATGGTTGTCCTCTGAGCGTAGTAA--ATTTATT-TCTCGCTTCTGTAAGGCTC-TGTC-CTCCCGCCATAAAACCCCCAATTTTT--AGTGGTTGACCTCGGATCAGGTAGGAATACCCGCTGAACACGGCGAGTGAAGCGGGAACAGC-TCAAATTTGAAATCTGGCCCTTGGGTCCGAGTTGTAATTTGCAGAGGATGCTTTTGGTGCGGTGCCTTCCGAGTTCCCTGGAACGGGACGCCTTAGAGGGTGAGAGCCCCGTACGGTTGGACACCAAGCCTATGTAAAGCTCCTTCGACGAGTCGAGTAGTTTGGGAATGCTGCTCAAAATGGGAGGTATATTTCTTCTAAAGCTAAATATTGGCCAGAGACCGATAGCGCACAAGTAGAGTGATCGAAAGATGAAAAGCACTTTGAAAAGAGGGTTAAATAGCACGTGAAATTGTTGAAAGGGAAGGATTTATGACCAGACTTTTTCTAGGGGGATCATCCGGTGTTCTCACCGGTGCAC-TTCCCCTAGTGGAGGCCAGCATCGGTTTCTGTCGGGGGATAAAAGCTTCGGGAATGTGGCTCTCTCCGGGGAGTGTTATAGCCCGTTGCATAATACCCTGACGGGGACCGAGGTTCGCGCAT-TGCAAGGATGCTGGCGTAATGGTTATTAATCACCCGTCTTGAAACACGGACCAAGGAGTCG-AACATTTGTGCGAGTGTTTGGGTGTTAAACCCTCACGCGTAATGAAAGTGAACGGAGGTGAGAGCCTTTCGGGGTGCATCATCGACCGATCCTGATGTCTTCGGATGGATTTGAGTAAGAGCATAACTGTTCGGACCCGAAAGATGGTGAACTATGCGTGGATAGGGTGAAGCCAGAGGAAACTCTGGTGGAGGCTCGCAGCGGTTCTGACGTGCAAATCGATCGTCAAATCTGCGCAT-GGGGGCGAAA------GACTAATCGAACCATGAGAAGGTTAGTTCTACTCATC---------------ACTTTCCATCTTCCCG----ATCACATTATTATCAAGCATCACT----GTTGGCATACAT---------------GTCGCTGTCGATGTC---TCCCTTCACCCCGCTCCGAG--ATTGA--CCCCTCCAT--TGGATTTTTTCCTATCATGGAG--GGGCAACTCAACCC---TGTTT------CCCCACTTTCCC-----TG-CACAAATTGGCAC-GGAC---CT-CGCACCG-ACCCAACAT-ACAAAAAGTC-CT--------CAATTGGAT--ATGC-AACAC-GAA--TACTGAC---AACCAAAAATAGGAAGCCGCCGAGCTCGGCAA-GGGTTC-------------------------TTTCAAGTATGCCTGGGTTCTTG----------ACAAGCTCAAGGCCGAGCGTGAGCG---TGGTATCACCATCGATATCGCTCTGTGGAAGTTCGAGACTGAGGAGTACAACGTCACCGTCATTGACGCTCCCGGTCA------CCGTGATTTCATCAAGAA--CTGCTTTCTGGTGTGTA--CCTGCTT-CACCTTTTCCTC--CCGACCGTGCGACCTGAACTCGAGCCGGTCCAATGC-----------AATACGATTACA-----GCCCGGC-GGGACG----ACTTGCCTG------------CAACGATCAG-TCT---GGGGCGATAT-AGGACGGAACAGGA----TACTGACT-AGTG----TGTCCCCTTAGGCAACAGATTTCCAGCGAGCACGGTCTCGACAGCAATGGAGTGTAAG-TCTTGTC-----GCCTA-CCCAG---TTGTCGC----CTC-G--CATCTGGCTGACAGGT-----------------------------CAA-TTTTAT-AGCTACAACGGTACCTCGGAGCTCCAGCTGGAGCGCATGAGCGTCTACTTCAACGAGGCTTCGGGCAACAAGTATGTTCCCCGTGCCGTTCTCGTCGATCTCGAGCCCGGTACCATGGACGCTGTCCGTGCCGGTCCCTTCGGTCAGCTTTTCCGCCCCGACAACTTCGTTTTCGGTCAATC
>Apiospora_pterosperma_CPC_20193_
TCTCCGTTGGTGAACCAGCG-GAGGGATCATTACAGAGTTA-TAC-AACTCCCATACCATTT-GT--TAAC-CTACTCAGTTAT-GCCTCGGCGTAAGCT---CAG----TCCGG------AG-GCGTGTCGTTGAACTAAAGTTCGGTTACCCTGTAGC---------------------------------------------------TACCCTGTA---GC----------------TACCCTGTAG-------------CCGCCCTC-------------TA-GC-----------GCTTCGACGTGCCACACTCCTGCTG------------------------------------------------------------------------C-----AGCCCGCCGGTGG-TACACT-AAACTCTTG-TTTTATTTTACGTTCTGAGCG-TCTTATTTT-AATAAGTTAAAACTTTCAACAACGGATCTCTTGGTTCTGGCATCGATGAAGAACGCAGCGAAATGCGATAAGTAATGTGAATTGCAGAATTCAGTGAATCATCGAATCTTTGAACGCACATTGCGCCCATTAGTATTCTAATGGGCATGCCTGTTCGAGCGTCATTTCAACCCTTAAGCCTAGCTTAGTGTTGGGAGTCCACTGT--ATTGTGGTTCCTTAAAGACAGTGGCGGAGCGATAGTTGTCCTCTGAGCGTAGTAA--TTTTTAT-TCTCGCTTCTGCTAGGCTC-TATC-TTCTCGCCATAAAACCCCCTATTTTT-TAGTGGTTGACCTCGGATCAGGTAGGAATACCCGCTGAACACGGCGAGTGAAGCGGGAACAGC-TCAAATTTGAAATCTGGCCCTTGGGTCCGAGTTGTAATTTGCAGAGGATGCTTTTGGTGCGGTGCCTTCCGAGTTCCCTGGAACGGGACGCCTTAGAGGGTGAGAGCCCCGTACGGTTGGCCACCAAGCCTGTGTAAAGCTCCTTCAACGAGTCGAGTAGTTTGGGAATGCTGCTCAAAATGGGAGGTATATTTCTTCTAAAGCTAAATACTGGCCAGAGACCGATAGCGCACAAGTAGAGTGATCGAAAGATGAAAAGCACTTTGAAAAGAGGGTTAAATAGCACGTGAAATTGTTGAAAGGGAAGGGTTTATGACCAGACTTTTTCTAGGGGGATCATCCGGTGTTCTCACCGGTGCAC-TTCCCCTAGTTGAGGCCAGCATCGGTTTCTGTAGGGGGATAAAAGCTTCGGGAATGTGGCTCCTTC--GGGAGTGTTATAGCCCGTTGCATAATACCCTTACGGGGACCGAGGTTCGCGCAT-TGCAAGGATGCTGGCGTAATGGTTATTAACCACCCGTCTTGAAACACGGACCAAGGAGTCG-AACATTTGTGCGAGTGTTTGGGTGTTAAACCCTCACGCGTAATGAAAGTGAACGGAGGTGAGAGCCCTTCGGGGTGCATCATCGACCGATCCTGATGTCTTCGGATGGATTTGAGTAAGAGCATAACTGTTCGGACCCGAAAGATGGTGAACTATGCGTGGATAGGGTGAAGCCAGAGGAAACTCTGGTGGAGGCTCGCAGCGGTTCTGACGTGCAAATCGATCGTCAAATCTGCGCAT-GGGGGCGAAA------GACTAATCGAACCATGAGAAGGTTAGTTCTACT-----------TCCAATTTCCCATTTGCTTTGTCC------------TCGATGAAATGTCACG----ACAAACACAC-----------------GTCGTCCTC---------CCTCTTCACCCCGCCTTGAG-ACCCGA--CCCCTCCAT--CTACATTTTCTTCATCTTGGAG--GGGCAACTAAACCC---TGTAT------CTCCACTTTAAT-----TGACACAACTTGACAC-GGAC------CTCACGG-ACCCAA----CCAAGAATTC-CG--------CAATTGGATATGCAACAGCAT------TGCTGAC---AACCAACAATAGGAAGCCGCTGAGCTTGGCAA-GGGTTC-------------------------CTTCAAGTATGCGTGGGTTCTTG----------ACAAGCTCAAGGCCGAGCGTGAGCG---TGGTATCACCATCGATATTGCTCTGTGGAAGTTCGAGACTGAGGAGTACAATGTCACCGTCATTGACGCTCCCGGTCA------TCGTGATTTCATCAAGAACACTGCTTTTTGGTGCGTA--CCAACCT-CGCCTTCTTATT-ACTCATTGAGCGACCTGAAATCGAAGCGGTCCAATAC-----------GATACAGATACA-----ATCTGGC-AGGACG----GCGTGTCTG------------CACAGTTAAG---------GAGAGTTT-AGGAGGGCACAGGA----AACTGACT-AGTG----TCCCCTTTTAGGCAACAGATTTCCAGCGAGCACGGTCTTGACAGCAATGGAGTGTAAG-TCTT--------GCCTGTCCCA-----TTTCAC----CTT-G--CGTCTAGCTGACAGTT-----------------------------CAA-CTTGGT-AGCTACAACGGTACCTCTGAGCTCCAGCTGGAGCGCATGAGCGTCTACTTCAACGAGGCTTCGGGCAACAAGTATGTCCCCCGTGCCGTTCTCGTCGATCTCGAGCCCGGTACCATGGACGCCGTCCGCGCCGGTCCCTTCGGCCAGCTTTTCCGTCCCGACAACTTTGTTTTCGGTCAGTC
>Apiospora_pusillispermum_KUC21321_
----------------------AGGGATCATTACAGAGTTA-TTC-AACTCCCA-ACCATTT-GT--CAAC-TTACTCAGTTAT-GCCTCGGCGTAAGCT---GGG------CGG---------GTCGGACGT--------------GCTACCCTGGAGC---------------------------------------------------TACCCTGTA---GC----------------TACCCGGTAG--C----------------------------------------------------------------CGCGGCCG------------------------------------------------------------------------CCTCCTAGCCCGCCGGTGG-TACGCT-AAACTCTTG-TTTAATTGTATATTCTGAGCG-TCTTATTTT-AATAAGTTAAAACTTTCAACAACGGATCTCTTGGTTCTGGCATCGATGAAGAACGCAGCGAAATGCGATAAGTAATGTGAATTGCAGAATTCAGTGAATCATCGAATCTTTGAACGCACATTGCGCCCATTAGTATTCTAGTGGGCATGCCTGTTCGAGCGTCATTTCAACCCTTAAGCCTAGCTTAGTGTTGGGAATCTACTGT--ATTGTAGTTCCTTAAAGACAGTGGCGGAGCGATAGTTGTCCTCTGAGCGTAGTAA-TACTTAT--TCTCGCTTTTGTTAGGTGC-TATC-TTCTCGCCATAAAACCCCCAATTTTT-TAGTGGTTGACCTCGGATCAGGTAGGAATA-----------CGGCGAGTGAAGCGGGAACAGC-TCAAATTTGAAATCTGGCCTTCGGGTCCGAGTTGTAATTTGCAGAGGATGCTTTTGGTGCGGTGCCTTCCGAGTTCCCTGGAACGGGACGCCTTAGAGGGTGAGAGCCCCGTACGGTTGGCCACCAAGCCTGTGTAAAGCTCCTTCGACGAGTCGAGTAGTTTGGGAATGCTGCTCAAAATGGGAGGTATATTTCTTCTAAAGCTAAATACTGGCCAGAGACCGATAGCGCACAAGTAGAGTGATCGAAAGATGAAAAGCACTTTGAAAAGAGGGTTAAATAGCACGTGAAATTGTTGAAAGGGAAGGATTTATGACCAGACTTTTTTTAGGGGGATCATCCGGCGTTCTCGCCGGTGCAC-TTCCCCTAATTGAGGCCAGCATCGGTTTCTGCCGGGGGATAAAAGCTTCGGGAATGTGGCTCCTTC--GGGAGTGTTATAACCCGTTGCATAATACCCTGGCGGGGACCGAGGTTCGCGCATCTGCAAGGATGCTGGCGTAATGGTTATTAATCACCCG-------------------GAG----AAGGTTAGTTCTACTCATT----------------------------------------------------------------------------------------------------------------------------------------------------------------------------------------------------------ATTTTCCAGTTTGCTTGT-----------------------------------------------------------------------------------------TCCACATCATGATCATACATCGCG----GCTGGCAT-------------------GTCGCTATC---------CCTCTTCACCCCGCCTTCAG-AGTTGA--CCCCTCCAT-TTGAGATTTTTCTTATCTTGGAG--GGGCAACCCAGCCC---TGTGT------CCCCACTTTCAC-----TA-CACAATTTGGCGT-GGAC---CT-CGCACGG-GCCCAGTAT-CCAAAAAGTC-CT--------CAATTGGAATAATGC-AACAT-CAA--TTCTGCC---AACCA-TAATAGGAAGCCGCCGAACTCGGCAA-GGGTTC-------------------------CTTCAAGTATGCGTGGGTTCTTG----------ACAAGCTCAAGGCCGAGCGTGAGCG---TGGTATCACCATCGATATTGCTCTGTGGAAGTTCGAGACTGAGGAGTACAATGTCACCGTCATTGACGCTCCCGGTCA------CCGTGATTTCATCAAGAACA---------------------------------TTCCTC--CCGACTG--CGACCCAGAGTTCAACCGAATCGACGC-----------GATGCAAATGCG-----TCCTGGC-GGGACG----GCCTGTCTC------------TGTCAATCGG-CCT---GGGGCACTTT-AGGAGGGAACAGGA----TACTGACG-AGTG----TTCCCCATCAGGCAACAGATTTCCAGCGAGCATGGTCTTGACAGCAGTGGAGTGTAAG-TCTT--------GCCTG---------TCTTTGCATTGCCTCG--TGTCGGGCTGACAGTT-----------------------------CCT-TGTGAT-AGCTACAACGGCACCTCTGAGCTCCAGCTGGAGCGCATGAGCGTGTACTTCAACGAGGCATCGGGCAACAAGTATGTTCCTCGTGCCGTTCTCGTCGATCTCGAGCCCGGTACCATGGACGCCGTCCGCGCCGGTCCTTTCGGTCAGCTTTTCCGTCCCGACAACTTCGTT-----------
>Apiospora_qinlingensis__CFCC_52303
TCTCCGTTGGTGAACCAGCG-GAGGGATCATTACAGAGTTA-TAC-AACTCCCACACCATCT-GT--TAAC-CTACCCAGTTAT-GCCTCGGCGTAAGCT---CGG-----CTGG------AG-GCAGTTCA------------------------GAGC---------------------------------------------------TACCCTGTA---GC----------------------GATG-----------------ACTG-----------CGCT-AC----------------------------TCTGGCCG------------------------------------------------------------------------C------GCCCGCCGGTGG-TACACT-AAACTATA--TTTTATTTTATCTTCTGAGCG-TCTTATTTT-AATAAGTTAAAACTTTCAACAACGGATCTCTTGGTTCTGGCATCGATGAAGAACGCAGCGAAATGCGATAAGTAATGTGAATTGCAGAATTCAGTGAATCATCGAATCTTTGAACGCACATTGCGCCCATCAGTATTCTGGTGGGCATGCCTGTTCGAGCGTCATTTCAACCCTTAAGCCTAGCTTAGTGTTGGGAATCTACTGT--ACTGTAGTTCCTTAAAGACAGTGGCGGAGCGGCAGTGGTCCTCTGAGCGTAGTAA---TTTATT-TCTCGCTTTTGTCAGGCCC-TGTC-CTCCCGCCATAAAACCCCCAATTTTT-TAGTGGTTGACCTCGGATCAGGTAGGAATACCCGCTGAAC--------------------------------------------------------------------------------------------------------------------------------------------------------------------------------------AGGTTAGTCCTACTGCCCA--------------------------------------------------------------------------------------------------------------------------------------------------------------------------TTTCACGCCCACACATTCCCATA----------------------------------------------------------------------------------------------------------TCACTCAT------------------------------TCACC-----------------------------------------------------------------------------------------------------------------------------------------------------------------------------------------------------------------------ATGGTGGCTGGCA-CATTTCTGCTGTGC--------CGTCA------------------------------------------------------------------------------------------------------------------------------------------------------------------------------TTTTCAACCCCGCCTTGAG-CATCAA--CCCCTCCAT--CGAGAATTTTCTCATCTTGGAG--GGGCAAC-AAACCC---TGTGT------CCCCACTTCCAT-----TG-CACAATTTGGCCC-GAGC---CC-CGCACGG-GCCTAAC---CCAAACAATT-TT--------CAATTGAAT--TTTGTAACAT-CAT--TGCTGAC---AACCAATCACAGGAAGCCGCCGAGCTCGGAAA-GGGTTC-------------------------TTTCAAGTATGCGTGGGTTCTTG----------ACAAGCTCAAGGCCGAGCGCGAGCG---TGGTATCACCATCGATATCGCTCTGTGGAAGTTCGAGACTGAGGAGTACAATGTCACCGTCATTGACGCTCCCGGTCA------CCGTGATTTCATCAAGAACACTGCTTTCTGGTGCGTA--CCTACTT-CGCCATTTCTTT-ACCCAACGAGCGACCTGAACTCGAACCGATTCAAGAC-----------GATACGAAGGCC--GCCGCTTGGC-CGACCG----GCCTACCTA------------CGTCGATCAG-TTC---AAGACAATTT-GGGAGAATACAGGA----TACTGACC-AGTC----TTCCCTTTTAGGCAACAGATTTCCAGCGAGCACGGTCTTGACAGCAATGGAGTGTAAG-TTTT--------GCCTGTCCCAT---ATCACAC---GCATCA--CACCTAGCTGACATTT-----------------------------CCA-CCTGAT-AGCTACAACGGCACCTCTGAGCTCCAGCTGGAGCGCATGAGCGTCTACTTCAACGAGGCTTCGGGCAACAAGTATGTTCCCCGTGCCGTTCTCGTCGATCTCGAGCCCGGTACCATGGACGCCGTCCGCGCCGGTCCCTTCGGCCAGCTCTTCCGCCCCGACAACTTCGTTTTCGGTCAATC
>Apiospora_rasikravindrae_LC5449_
---------------------------------CAGAGTTA-TAC-AACTCCCACACCATTT-GC--CAACTTTACTCAGTTAT-GCCTCGGCGTAAGCT---CCG----TACGG-------G-GCTGCCGG---------------GTTGCGCTGCGGG----------------------------------------CGACAGC----TACCCTGTA---GC---------------TTACCCTGTAG--C---------GCTACCCTG-------------TA-GC-----------------GTTA-------CCCTGCGG------------------------------------------------------------------------C-----GGCCCGCCGGTGG--AAACG-AAACTCTTG-TTTTATTGTATCTTCTGAGCG-TCTTATTTT-AATAAGTTAAAACTTTCAACAACGGATCTCTTGGTTCTGGCATCGATGAAGAACGCAGCGAAATGCGATAAGTAATGTGAATTGCAGAATTCAGTGAATCATCGAATCTTTGAACGCACATTGCGCCCATCAGTATTCTGGTGGGCATGCCTGTTCGAGCGTCATTTCAACCCTTAAGCCTAGCTTAGTGTTGGGAATCGACCGT--AGGGTCGTTCCTTAAAGACAGTGGCGGAGCGGCAGTGGTCCTCTGAGCGTAGTAA--ATTTATT-TCTCGCTTTTGTCAGGCCC-TGTC-CTCCCGCCATAAAACCCCCAATTTTT-TAGTGGTTGACCTCGGATCAGGTAGGAATA----------ACGGCGAGTGAAGCGGGAACAGC-TCAAATTTGAAATCTGGCCCTTGGGTCCGAGTTGTAATTTGCAGAGGATGCTTTTGGTGCGGTGCCTTCCGAGTTCCCTGGAACGGGACGCCTTAGAGGGTGAGAGCCCCGTACGGTTGGCCACCAAGCCTGTGTAAAGCTCCTTCGACGAGTCGAGTAGTTTGGGAATGCTGCTCAAAATGGGAGGTATATTTCTTCTAAAGCTAAATACTGGCCAGAGACCGATAGCGCACAAGTAGAGTGATCGAAAGATGAAAAGCACTTTGAAAAGAGGGTTAAATAGCACGTGAAATTGTTGAAAGGGAAGGATTTATGACCAGACTTTTTCTAGGGGGATCATCCGGTGTTCTCACCGGTGCAC-TTCCCCTAGTTGAGGCCAGCATCGGTTTCTGTCGGGGGATAAAAGCTTCGGGAATGTGGCTCCCTCCGGGGAGTGTTATAGCCCGTTGCATAATACCCTGACGGGGACCGAGGTTCGCGCAT-TGCAAGGATGCTGGCGTAATGGTTATTAATCACCCGTCTTGAAACACGGACCAAGGAGTCG-AACATTTGTGCGAGTGTTTGGGTGTTAAACCCTCACGCGTAATGAAAGTGAACGGAGGTGAGAGCCCTTCGGGGTGCATCATCGACCGATCCTGATGTCTTCGGATGGATTTGAGTAAGAGCATAACTGTTCGGACCCGAAAGATGGTGAACTATGCGTGGATAGGGTGAAGCCAGAGGAAACTCTGGTGGAGGCTCGCAGCGGTTCTGACGTGCAAATCGATCGTCAAATCTGCGCAT-GGGGGCGAAA------GACTGA-----------GAAGGTTAGTTCTACTCATT-----------ATTTTCCAGTTTGCTTGTTC------CACATCATGATCATACATCGCG----GCTGGCAT-------------------GTCGCTATC---------CCTCTTCACCCCGCCTTCAG-AGTTGA--CCCCTCCAT-TTGAGATTTTTCTTATCTTGGAG--GGGCAACCCAGCCC---TGTGT------CCCCACTTTCAT-----TG-CACAATTTGGCGT-GGAC---CT-CGCACGG-GCCCAGTAT-CCAAAAAGTC-CT--------CATTTGGAATAATGC-AACAT-CAA--TTCTGAC----AACAATAATAGGAAGCCGCCGAACTCGGCAA-GGGTTC-------------------------CTTCAAGTATGCGTGGGTTCTTG----------ACAAGCTCAAGGCCGAGCGTGAGCG---TGGTATCACTATCGATATTGCTCTGTGGAAGTTCGAGACTGAGGAGTACAATGTCACCGTCATTGACGCTCCCGGTCA------CCGTGATTTCATCAAGAACACTGCTTTCTGGTGCGTA--CCTACTT-CGCCTTCTTCGT-GCCCGTCGATCGACCCAAATTCGTTCTGGTTCAATGC-----------GATACAAATTCA-----AGCTGGCAGAGACG----GCCTATCTA------------CGTCGATCAA-TTT---------------GGGGGGTACAGGA----TACTGACT-AGTG----TCCCCTTACAGGCAACAGATTTCCAGCGAGCACGGCCTCGACAGCAATGGAGTGTAAG-TCTT--------GCCCG-TACAA----CGCCACCTTGCTT-G--CTTCCTGCTGACAGAT-----------------------------CCC-TTCGAT-AGCTACAACGGTACCTCTGAGCTCCAGCTGGAGCGCATGAGCGTTTACTTCAACGAGGCTTCCGGCAACAAGTACGTTCCTCGTGCCGTCCTCGTCGATCTGGAGCCTGGTACTATGGACGCCGTCCGTGCCGGTCCTTTCGGCCAGCTTTTCCGCCCCGACAACTTCGT------------
>Apiospora_sacchari_CBS_212_30_
TCTCCGTTGGTGAACCAGCG-GAGGGATCATTACAGAGTTA-TAC-AACTCCCACACCATTT-GT--TAAC-TTAC-CAGTTAT-GCCTCGGCGTGAACT---GCG----TACGG------AG-GCAGGTCG----GGC--------GTTACCCTGTAGC-----------------------CTACCCTGTAGGTTACCCGGTAGC----TACCCTGTA---GG---------------CTACCCTGTAG--C----------TTACCCTG-------------CA-CC------------------AC--------TCCCGC-G------------------------------------------------------------------------C-----AGCCCGCCGGTGG--ACACT-AAACTCTTG-TTTTATTGTATCTTCTGAGCG-TATTATTTT-AATAA-TTAAAACTTTCAACAACGGATCTCTTGGTTCTGGCATCGATGAAGAACGCAGCGAAATGCGATAAGTAATGTGAATTGCAGAATTCAGTGAATCATCGAATCTTTGAACGCACATTGCGCCCATCAGTATTCTGGTGGGCATGCCTGTTCGAGCGTCATTTCAACCCTTAAGCCTAGCTTAGTGTTGGGAATCTACTGT--ATTGTAGTTCCTTAAAGACAGTGGCGGAGCGATAGTTGTCCTCTGAGCGTAGTAA--ATTTATT-TCTCGCTTCTGTAAGGCTC-TATC-TTCTCGCCATAAAACCCCCAATTTTT-TAGTGGTTGACCTCGGATCAGGTAGGAATACCCGCTGAACACGGCGAGTGAAGCGGGAACAGC-TCAAATTTGAAATCTGGCCCTTGGGTCCGAGTTGTAATTTGCAGAGGATGCTTTTGGTGCGGTGCCTTCCGAGTTCCCTGGAACGGGACGCCTTAGAGGGTGAGAGCCCCGTACGGTTGGACACCAAGCCTATGTAAAGCTCCTTCGACGAGTCGAGTAGTTTGGGAATGCTGCTCAAAATGGGAGGTATATTTCTTCTAAAGCTAAATATTGGCCAGAGACCGATAGCGCACAAGTAGAGTGATCGAAAGATGAAAAGCACTTTGAAAAGAGGGTTAAATAGCACGTGAAATTGTTGAAAGGGAAGGATTTATGACCAGACTTTTTCTAGGGGGATCATCCGGTGTTCTCACCGGTGCAC-TTCCCCTAGTTGAGGCCAGCATCGGTTTCTGTCGGGGGATAAAAGCTTTAGGAATGTGGCTCCCTCCGGGGAGTGTTATAGCCTGTTGCATAATACCCTGACGGGGACCGAGGTTCGCGCAT-TGCAAGGATGCTGGCGTAATGGTTATTAATCACCCGTCTTGAAACACGGACCAAGGAGTCG-AACATTTGTGCGAGTGTTTGGGTGTTAAACCCTCACGCGTAATGAAAGTGAACGGAGGTGAGAGCCTTTCGGGGTGCATCATCGACCGATCCTGATGTCTTCGGATGGATTTGAGTAAGAGCATTAATGTTCGGACCCGAAAGATGGTGAACTATGCGTGGATAGGGTGAAGCCAGAGGAAACTCTGGTGGAGGCTCGCAGCGGTTCTGACGTGCAAATCGATCGTCAAATCTGCGCAT-GGGGGCGAAA------GACTAATCGAACCAT----AGGTTAGTTCTAC---TC-------ATCACTT-ACCA----TATCCCCA----ATCAC---ATCATCAAACATCGCT----GCTGGCATTCACGCTGCTGGCATTCACGCTGCTGTCGGTG-TC--TCCCTTCACCCCGCCTTGAG-GCTCGA--CCCCTCCAT-TGG-AATTTTTCCTATCTTAGAG--GGGCAACTCAACCC---TGTGT------CCCCACTTTCAC-----TG-CACAAATTGGCAC-GGGC---CT-CGCACGG-GCCCAACAT-CCACAAAGTC-CT--------CAATTGAGT--ATGC-AACATGGGA--TACTGAC---AACCAATAATAGGAAGCCGCCGAGCTCGGCAA-GGGTTC-------------------------TTTCAAGTATGCCTGGGTTCTTG----------ACAAGCTCAAGGCCGAGCGTGAGCG---TGGTATCACCATCGATATTGCTCTGTGGAAGTTCGAGACTGAGGAGTACAACGTCACCGTCATTGACGCTCCCGGTCA------CCGTGATTTCATCAAGAACACTGCTTTCTGGTGCGTA--CCTGCTT-CGCCTTTCCCTC--CCGATCATGCGACCCGAACTCCAACCGGTCCAATGC-----------GATACGATCACC-----GCCCGACGGGGACG----ACTTGCTTG------------CAACGATCAG--TT--TGGGGTAATTT-GGGACGGAACAGGA----TACTGACT-AGTG----TGTCCCTTTAGGCAACAGATTTCCAGCGAGCACGGTCTCGACAGCAATGGAGTGTAAG-TC-TTGCC----TCCTG-CCTAG----TGTCGC----GTT-A--CATCTGGCTGACAGTT-----------------------------CGA-CTTGAT-AGCTACAACGGTACCTCGGAGCTCCAGCTGGAGCGCATGAGCGTCTACTTCAACGAGGCTTCGGGCAACAAGTATGTTCCCCGTGCCGTTCTCGTCGATCTCGAGCCCGGTACCATGGACGCTGTCCGTGCCGGTCCCTTCGGCCAGCTTTTCCGCCCTGACAACTTCGTTTTCGGTCAATC
>Apiospora_saccharicola_CBS_191_73_
TCTCCGTTGGTGAACCAGCG-GAGGGATCATTACAGAGTTA-TAC-AACTCCCATACCATTT-GT--AAACTTTACTCAGTTAT-GCCTCGGCGTGAACT---GCG----TACGG------AG-GCAGAGT-----GGT--------GTTACCCGGTAGC----------------------------------------------T----TACCCTGTA---GG---------------TTACCCTGTGG--C---------GCTACCCTG-------------TA-TC-----------------AAC--------TCCCGC-G------------------------------------------------------------------------C-----AGCCCGCCGGTGG-TACACT-AAACTCTTG-TTTTATTTTATATTCTGAGCG-TATTATTTT-AATAA-TTAAAACTTTCAACAACGGATCTCTTGGTTCTGGCATCGATGAAGAACGCAGCGAAATGCGATAAGTAATGTGAATTGCAGAATTCAGTGAATCATCGAATCTTTGAACGCACATTGCGCCCATCAGTATTCTGGTGGGCATGCCTGTTCGAGCGTCATTTCAACCCTTAAGCCTAGCTTAGTGTTGGGAATCTACTGT--ACTGTAGTTCCTTAAAGACAGTGGCGGAGCGATAGTTGTCCTCTGAGCGTAGTAA--ATTTATT-TCTCGCTTCTGCAAGGCTC-TGTC-CTCCCGCCATAAAACCCCCAATTTTT-TAGTGGTTGACCTCGGATCAGGTAGGAATACCCGCTGAACACGGCGAGTGAAGCGGGAACAGC-TCAAATTTGAAATCTGGCCCTTGGGTCCGAGTTGTAATTTGCAGAGGATGCTTTTGGTGCGGTGCCTTCCGAGTTCCCTGGAACGGGACGCCTTAGAGGGTGAGAGCCCCGTACGGTTGGACACCAAGCCTATGTAAAGCTCCTTCGACGAGTCGAGTAGTTTGGGAATGCTGCTCAAAATGGGAGGTATATTTCTTCTAAAGCTAAATATTGGCCAGAGACCGATAGCGCACAAGTAGAGTGATCGAAAGATGAAAAGCACTTTGAAAAGAGGGTTAAATAGCACGTGAAATTGTTGAAAGGGAAGGATTTATGACCAGACTTTTTCTAGGGGGATCATCCGGTGTTCTCACCGGTGCAC-TTCCCCTAGTTGAGGCCAGCATCGGTTTCTGTCGAGGGATAAAAGCTTTAGGAATGTGGCTCTCTCCGGGGAGTGTTATAGCCTGTTGCATAATACCTTGACGGGGACCGAGGTTCGCGCAT-TGCAAGGATGCTGGCGTAATGGTTATTAATCACCCGTCTTGAAACACGGACCAAGGAGTCG-AACATTTGTGCGAGTGTTTGGGTGTTAAACCCTCACGCGTAATGAAAGTGAACGGAGGTGAGAGCCTTTAGGGGTGCATCATCGACCGATCCTGATGTCTTCGGATGGATTTGAGTAAGAGCATAACTGTTCGGACCCGAAAGATGGTGAACTATGCGTGGATAGGGTGAAGCCAGAGGAAACTCTGGTGGAGGCTCGCAGCGGTTCTGACGTGCAAATCGATCGTCAAATCTGCGCAT-GGGGGCGAAA------GACTAATCGAACCATGAGAAGGTTAGTTCTAC---CC-------ATCACAT-TCCA----TCTTCCCA----ACCAC---ATCATCAAACATAACT----GCTGGTATTCACGTC------------GCTGCTGTTGT----C--TCCCTTCACCCCGCCTTGAG--TTTGA--CCCCTCCAT-TGGGATTTTTCT-TTTCTTGGAG--GGGCAACCCAACCC---TGTGT------CCCCACTTTCGC-----TG-CACAAACTGGCAC-GGGC---CT-CGCACGG-ACCCAACAT-CCAAAAAGTC-TT--------CAATCTGGT--ATGC-AACAT-TGA--TACTGAC---AACCAATAATAGGAAGCCGCCGAACTCGGCAA-GGGTTC-------------------------TTTCAAGTATGCCTGGGTTCTTG----------ACAAGCTCAAGGCCGAGCGCGAGCG---TGGTATCACCATCGATATTGCTCTGTGGAAGTTCGAGACTGAGGAGTACAATGTCACCGTCATTGACGCTCCCGGTCA------CCGTGATTTCATCAAGAACACTGCTTTCTGGTGCGTA--TCTGCTT-CGCCTTTCCCTC--TCGATTGTGCGACCTGAATCCGAACCGGTTCAATGC-----------GATACGATT-CA-----GCCCGGC-AGGACG----TGTTGCCTA------------CGCCGATCAG--TT--TGGGACAATAC-AGGATGGAACAGGA----TACTGACT-AGTG----TATCCCTTTAGGCAACAGATTTCCAGCGAGCACGGTCTCGACAGCAATGGAGTGTAAG-TC-TTACC----GCCTG-CCCAG----CATTAC----CAC-G--CGTCTGGCTGACAGTC-----------------------------CAA-CTCTAT-AGCTACAACGGTACCTCTGAGCTCCAGCTGGAGCGCATGAGCGTCTACTTCAACGAGGCTTCGGGCAACAAGTATGTTCCCCGTGCCGTCCTCGTCGATCTCGAGCCCGGTACCATGGACGCCGTCCGTGCTGGTCCCTTCGGACAGCTTTTCCGCCCCGACAACTTCGTCTTCGGTCAATC
>Apiospora_sargassi_KUC21228_
----------TGAACCAGCG-GAAGGATCATTACAGAGTTA-TAC-AACTCCCACACCATTT-GTGCCAACCTTACTCAGTTAC-GCCTCGGCGTAAGCT---CCG----TACGG-------G-GCCGCCGG---------------GTTGCGTTGCGGG----------------------------------------CGACAGC----TACCCCGTA---GC---------------TTACCCCGTAG--C---------GCTACCCCG-------------TA-GC-----------------GTA--------CCCCGCGG------------------------------------------------------------------------C-----GGCCCGCCGGTGG--AAACG-AAACTCTCG-TTTTATCGTATCTTCTGAGCG-TCTTATTTT-AATAAGTTAAAACTTTCAACAACGGATCTCTTGGTTCTGGCATCGATGAAGAACGCAGCGAAATGCGATAAGTAATGTGAATTGCAGAATTCAGTGAATCATCGAATCTTTGAACGCACATTGCGCCCATCAGTATTCTGGTGGGCATGCCTGTTCGAGCGTCATTTCAACCCTTAAGCCTAGCTTAGTGTTGGGAATCGACTGT--ATTGTCGTTCCTTAAAGACAGTGGCGGAGCGGCAGTGGTCCTCTGAGCGTAGTAA--ATTTATT-TCTCGCTTTTGTCAGGCCC-TGTC-CTCCCGCCATAAAACCCCCAATTTTT-TAGTGGTTGACCTCGGATCAGGTAGGAATACCCGCTGAACACGGCGAGTGAAGCGGGAACAGC-TCAAATTTGAAATCTGGCCCTTGGGTCCGAGTTGTAATTTGCAGAGGATGCTTTTGGTGCGGTGCCTTCCGAGTTCCCTGGAACGGGACGCCTTAGAGGGTGAGAGCCCCGTACGGTTGGCCACCAAGCCTGTGTAAAGCTCCTTCGACGAGTCGAGTAGTTTGGGAATGCTGCTCAAAATGGGAGGTATATTTCTTCTAAAGCTAAATACTGGCCAGAGACCGATAGCGCACAAGTAGAGTGATCGAAAGATGAAAAGCACTTTGAAAAGAGGGTTAAATAGCACGTGAAATTGTTGAAAGGGAAGGATTTATGACCAGACTTTTTCTGGGGGGATCATCCGGTGTTCTCACCGGTGCAC-TTCCCCCAGTTGAGGCCAGCATCGGTTTCTGCCGGGGGATAAAAGCTTCGGGAATGTGGCTCCCTTCGGGGAGTGTTATAGCCTGTTGCATAATACCCTGGCGGGGACCGAGGTTCGCGCAT-TGCAAGGATGCTGGCGTAATGGTTATTAATCACCCGTCTTGAAACACGGACCAAGGAGTCG-AACATTTGTGCGAGTGTTTGGGTGTTAAACCCTCACGCGTAATGAAAGTGAACGGAGGTGAGAGCCTTTCGGGGTGCATCATCGACCGATCCTGATGTCTTCGGATGGATTTGAGTAAGAGCATAACTGTTCGGACCCGAAAGATGGTGAACTATGCGTGGATAGGGTGAAGCCAGAGGAAACTCTGGTGGAGGCTCGCAGCGGTTCTGACGTGCAAATCGATCGTCAAATCTGCGCAT-GGGGGCGAAA------GACTAATCGAACCATGAGAAGGTTAGTTCCAC---TC-------ATTATTTTCCCA----TTTTGCCT----ATTCCCATATCATCACACGTCGCG----GCTGGCATACAT---------------GTGGCCATG---------CCTCTTCACCCCGCCTTCAG-AGTTGA--CCCCTCCAT-TTGAGATTTTTCTTATCTTGGAG--GGGCAACCCAACCC---TGTGT------CCCCACTTTCAC-----CA-CACAACTTTGCAC-GGAC---CT-CGCACGG-GCCCAACAT-CCAAAAAGTC-CT--------CAATTGAGAT-ATGC-AACAT-CAT--TTCTGAC---AATCC-TAATAGGAAGCCGCCGAACTCGGCAA-GGGTTC-------------------------CTTCAAGTATGCGTGGGTTCTTG----------ACAAGCTCAAGGCCGAGCGCGAGCG---TGGTATCACCATCGATATTGCTCTGTGGAAGTTCGAGACTGAGGAGTACAATGTCACCGTCATTGACGCTCCCGGTCA------CCGTGATTTCATCAAGAACACTGCTTTCTGGTGCGTA--CCTACTT-CGCCTTCTTCTT-GCCCGTCGATCGACCCGATGTCGAACTGGTTCAATGC-----------GATATAAATGCA-----GGCTGGCAGAGACG----GCCTATCTG------------CGTCGATCAA-TTC--------------GGGAGGGTACAGGA----TACTGACT-AGTA----TCCCCTTATAGGCAACAGATTTCCAGCGAGCACGGTCTCGACAGCAATGGAGTGTAAG-TCTT--------GCCTG-TACAA----CGCCACCTTGCTT-G--CTTCCCGCTGACAGTT-----------------------------CCG-TTCGAT-AGCTACAACGGTACCTCTGAGCTCCAGCTGGAGCGCATGAGCGTTTACTTCAACGAGGCTTCCGGCAACAAGTATGTTCCTCGTGCCGTCCTCGTCGATCTTGAGCCCGGTACCATGGACGCCGTCCGTGCCGGTCCTTTCGGCCAGCTTTTCCGCCCCGACAACTTCGTTTTCGGTCAGTC
>Apiospora_sasae_CBS_146808_
TCTCCGTTGGTGAACCAGCG-GAGGGATCATTACAGAGT---TTTTAACTCCCACACCATTT-GT--TAAC-CTACCACCTTAT-GCCTCGGCGTAAGCT---CGG----TTCGG------GG-GCGTTTCG----TCG----TCGAGCTACCCTGTGGC------------------------TGCCGTGTGGCTGCCTTG--AGC----TACCCTGTA---GC-----GATTGGCTAGTTACCCTGTAG--CTGCACTGTGGCTCTTCGA-----------CGGG-AC-----------------GCAC-------TCCGGCCG------------------------------------------------------------------------C-----GGCCCGCCGGCGG-TACACT-AAACTCGT--TTTTACCGTACATTCTGAGCG-TCTTATTTTAAATAAGTTAAAACTTTCAACAACGGATCTCTTGGTTCTGGCATCGATGAAGAACGCAGCGAAATGCGATAAGTAATGTGAATTGCAGAATTCAGTGAATCATCGAATCTTTGAACGCACATTGCGCCCACTAGTATTCTGGTGGGCATGCCTGTTCGAGCGTCATTTCAACCCTTAAGCCTAGCTTAGTGTTGGGAATCCACTGT--ACTGTGGTTCCTTAAAGACAGTGGCGGAGCGGCAGCGGTCCTCTGAGCGTAGTAA-TTTTTTAT-TCTCGCTTCTGTTAGGCCC-TGTC-CTCCCGCCGTAAAACCCCCTATTTTTTTAGTGGTTGACCTCGGATCAGGTAGGAATACCCGCTGAAC-------------CGGGAACAGC-TCAAATTTGAAATCTGGCCCTCGGGTCCGAGTTGTAATTTGCAGAGGATGCTTTTGGCGCGGTGCCTTCCGAGTTCCCTGGAACGGGACGCCTTAGAGGGTGAGAGCCCCGTACGGTTGGCCACCAAGCCTGTGTAAAGCTCCTTCGACGAGTCGAGTAGTTTGGGAATGCTGCTCAAAACGGGAGGTATATTTCTTCTAAAGCTAAATACTGGCCAGAGACCGATAGCGCACAAGTAGAGTGATCGAAAGATGAAAAGCACTTTGAAAAGAGGGTTAAATAGCACGTGAAATTGTTGAAAGGGAAGGGTTTATGACCAGACTTTTTCTAGGGGGATCATCCGGTGTTCTCACCGGTGCAC-TTCCCCTAGTTGAGGCCAGCATCGGTTTCTGCCGGGGGATAAAAGCTTCGGGAATGTGGCTCCTTC--GGGAGTGTTATAGCCCGTTGTATAATACCCTGGCGGGGACCGAGGTTCGCGCATTCGCAAGGATGCTGGCGTAATGGTTATTAACCACCCGTCTTGAAACACGGACCAAGGAGTCG-AACATTTGTGCGAGTGTTTGGGTGTTAAACCCTCACGCGTAATGAAAGTGAACGGAGGTGAGAGCCTTTAGGGGTGCATCATCGACCGATCCTGATGTCTTCGGATGGATTTGAGTAGGAGCATCACTGTTCGGACCCGAAAGATGGTGAACTATGCGTGGATAGGGTGAAGCCAGAGGAAACTCTGGTGGAGGCTCGCAGCGGTTCTGACGTGCAAATCGATCGTCAAATCTGCGCAT-GGGGGCGAAA------GACTAATCGAACCAT-------------------------------------------------------------------------------------------------------------------------------------------------------------------------------------------------------------------------------------------------------------------------------------------------------------------------------------------------------------------------------------------------------------------------------------------------------------------------------------------------------------------------------------------------------------------------------------------CTGCTTTCTGGTGCGTA--CCAACTT-CGCCTTTCTACT-TCCCATTGAGCGATGCGAACTCGAACCGGTTCAATAC-----------AATACAAATACA-----GCCTGGC-GGGGCG----GCCTGTCTA------------CGTGGATCAG-TTT---GTGACAGTTT-AGGAGGGTACGGGA----TACTGACT-AGAG----TCCCCTTTTAGGCAGCAGATTTCCAGCGAGCACGGTCTTGACAGCAATGGAGTGTAAG-TCTTGCCTGTCTGTCTCCTATCA--------------CCTTG--CGTCTGGCTGACAATT-----------------------------TCA-CTCGATCAGCTACAACGGTACCTCTGAGCTCCAGCTGGAGCGCATGAGCGTCTACTTCAACGAGGCTGCGGGCAACAAGTATGTTCCCCGTGCCGTTCTCGTCGATCTCGAGCCCGGTACCATGGACGCCGTCCGCGCCGGTCCCTTCGGCCAGCTCTTCCGCCCCGACAACTT---------------
>Apiospora_septata_CGMCC3_20134_
TCTCCGTTGGTGAACCAGCG-GAGGGATCATTACAGAGTTA-TAC-AACTCCCACACCATTT-GT--CAAC-TTAC-CAGTTAT-GCCTCGGCGTGAACT---GCG----TACGG------AG-GCAGGTCG----GGT--------GTTACCCTGTAGC-----------------------CTACCCTGTAGGTTACCCGGTAGC----TACCCTGTA---GG---------------CTACCCTGTAG--C----------GTACCCTG-------------CA-CC------------------AC--------TCCCGC-G------------------------------------------------------------------------C-----AGCCCGCCGGTGG--ACACG-AAACTCTTG-TTTTATTGTATCTTCTGAGCG-TATTATTTT-AATAA-TTAAAACTTTCAACAACGGATCTCTTGGTTCTGGCATCGATGAAGAACGCAGCGAAATGCGATAAGTAATGTGAATTGCAGAATTCAGTGAATCATCGAATCTTTGAACGCACATTGCGCCCATCAGTATTCTGGTGGGCATGCCTGTTCGAGCGTCATTTCAACCCTTAAGCCTAGCTTAGTGTTGGGAATCTACTGT--ACTGTAGTTCCTTAAAGACAGTGGCGGAGCGGCAGTTGTCCTCTGAGCGTAGTAA--ATTTATT-TCTCGCTTCTGTAAGGCTC-TGTC-CTCCCGCCATAAAACCCCCAATTTTT-TAGTGGTTGACCTCGGATCAGGTAGGAATACCCGCTGAACACGGCGAGTGAAGCGGGAACAGC-TCAAATTTGAAATCTGGCCCTTGGGTCCGAGTTGTAATTTGCAGAGGATGCTTTTGGTGCGGTGCCTTCCGAGTTCCCTGGAACGGGACGCCTTAGAGGGTGAGAGCCCCGTACGGTTGGACACCAAGCCTATGTAAAGCTCCTTCGACGAGTCGAGTAGTTTGGGAATGCTGCTCAAAATGGGAGGTATATTTCTTCTAAAGCTAAATATTGGCCAGAGACCGATAGCGCACAAGTAGAGTGATCGAAAGATGAAAAGCACTTTGAAAAGAGGGTTAAATAGCACGTGAAATTGTTGAAAGGGAAGGATTTATGACCAGACTTTTTCTAGGGGGATCATCCGGTGTTCTCACCGGTGCAC-TTCCCCTAGTTGAGGCCAGCATCGGTTTCTGTCGGGGGATAAAAGCTTTAGGAATGTGGCTCCCTCCGGGGAGTGTTATAGCCTGTTGCATAATACCCTGACGGGGACCGAGGTTCGCGCAT-TGCAAGGATGCTGGCGTAATGGTTATTAATCACCCGTCTTGAAACACGGACCAAGGAGTCG-AACATTTGTGCGAGTGTTTGGGTGTTAAACCCTCACGCGTAATGAAAGTGAACGGAGGTGAGAGCCTTTCGGGGTGCATCATCGACCGATCCTGATGTCTTCGGATGGATTTGAGTAAGAGCATTAATGTTCGGACCCGAAAGATGGTGAACTATGCGTGGATAGGGTGAAGCCAGAGGAAACTCTGGTGGAGGCTCGCAGCGGTTCTGACGTGCAAATCGATCGTCAAATCTGCGCATGGGGGGCGAAA------GACTAATCGAACCATGAGAAGGTTAGTTCTAC---TC-------ATCACTT-CCCA----TATTCCCA----ATCAC---ATCATCAAACATCGCT----GCTGGCATTCAC---------------GCTGCTGTCGGTG-TC--TCCCTTCACCCCGCCTTGAG-CCTCGA--CCCCTCCAT-TGG-AATTTTTCCTATCTTGGAG--GGGCAACTCAACCC---TGTGT------CCCCACTTTCAC-----TG-CACAAATTGGCAC-GGGC---CT-CGCACGG-GCCCAACAT-CCACAAAGTC-CT--------CAATTGGGT--ATGC-AACAT-GGA--TACTGAC---AACCAATAATAGGAAGCCGCCGAGCTCGGCAA-GGGTTC-------------------------TTTCAAGTATGCCTGGGTTCTTG----------ACAAGCTCAAGGCCGAGCGTGAGCG---TGGTATCACCATCGATATTGCTCTGTGGAAGTTCGAGACTGAGGAGTACAACGTCACCGTCATTGACGCTCCCGGTCA------CCGTGATTTCATCAAGAACACTGCTTTCTGGTGCGTA--CCTGCTT-CGCCTTTTCCTC--CCGATCATGCGACCTGAACTCGAACCGATCCAATGC-----------GATACGATCACC-----GCCCGGC-GGGACG----ACTTGCTTG------------CAACGATCAG--TC--TGGGGAAATTT-AGGACGGAACAAGA----TACTGACT-AGTG----TGTCCCTTTAGGCAACAGATTTCCAGCGAGCACGGTCTCGACAGCAATGGAGTGTAAG-TC-TTGCC----GCCTG-CCCAG----CGTCGC----CTT-G--CATCTGGCTGACAGTT-----------------------------CAA-TTTTAT-AGCTACAACGGTACCTCGGAGCTCCAGCTGGAGCGCATGAGCGTCTACTTCAACGAGGCTTCGGGCAACAAGTATGTTCCCCGTGCCGTTCTC-----------------------------------------------------------------------------------------
>Apiospora_serenense_IMI_326869
---------------------------------CAGAGTTA-TAC-AACTCCCATACCATTTAGT--AAACTTTACTCAGTTATAGCCTCGGCGTGAACT---GCG----TACGG------AG-GCAGAGT-----GGT--------GTTACCCGGTAGCT--------------------------------------------------TACCCTGTA---GG---------------TTACCCTGTAG--C---------GCTACCCTG-------------TA-TC-----------------AAC--------TCCCGC-G------------------------------------------------------------------------C-----AGCCCGCCGGTGG-TACACT-AAACTCTTG-TTTTATTTTATATTCTGAGCG-TATTATTTT-AATAA-TTAAAACTTTCAACAACGGATCTCTTGGTTCTGGCATCGATGAAGAACGCAGCGAAATGCGATAAGTAATGTGAATTGCAGAATTCAGTGAATCATCGAATCTTTGAACGCACATTGCGCCCATCAGTATTCTGGTGGGCATGCCTGTTCGAGCGTCATTTCAACCCTTAAGCCTAGCTTAGTGTTGGGAATCTACTGT--ATTGTAGTTCCTTAAAGACAGTGGCGGAGCGATAGTTGTCCTCTGAGCGTAGTAA--ATTTATT-TCTCGCTTCTGTAAGGCTC-TATT-CTCCCGCCATAAAACCCCCAATTTTT-TAGT-------------------------------------------------------------------------------------------------------------------------------------------------------------------------------------------------------------------------------------------------------------------------------------GAGACCGATAGCGAACAAGTAGAGTGATCGAAAGATGAAAAGCACTTTGAAAAGAGGGTTAAATAGCACGTGAAATTGTTGAAAGGGAAGGATTTATGACCAGACTTTTTCTGGGGGGATCATCCGGTGTTCTCACCGGTGCAC-TTCCCCCAGTTGAGGCCAGCATCGGTTTCTGTCGAGGGATAAAAGCTTTAGGAATGTGGCTCTCTCCGGGGAGTGTTATAGCCTGTTGCATAATACCTTGACGGGGACCGAGGTTCGCGCAT-TGCAAGGATGCTGGCGTAATGGTTATTAATCACCCGTCTTGAAACACGGACCAAG---------------------------------------------------------------------------------------------------------------------------------------------------------------------------------------------------------------------------------------------------------------------------------------------------------------------------------------------------------------------------------------------------------------------------------------------------------------------------------------------------------------------------------------------------------------------------------------------------------------------------------------------------------------------------------------------------------------------------------------------------------------------------------------------------------------------------------------------------------------------------------CTGCTTTCTGGTGCGTA--CCTGCTT-CGCTTTTTCCTC--TCGATTGTGCGACCTGAATTCGAACCGGTCCAATGC-----------GATACAATTTCA-----GCCTGGC-AGGACG----AATTGGCCA------------CGCCGATCAG-TTT---GGGGCAATAC-AGGATGGAACAGGA----TACTGATT-AGTG----TATCCCTTTAGGCAACAGATTTCCAGCGAGCACGGTCTCGACAGCAATGGAGTGTAAG-TCTTGCC-----GCCTG-CCCAG----CATTAC----CTT-G--CGTCTGGCTGACAGTC-----------------------------CAA-CTTTAT-AGCTACAACGGTACCTCTGAGCTCCAGCTGGAGCGCATGAGCGTCTACTTCAACGAGGCTTCGGGCAACAAGTATGTTCCCCGTGCTGTCCTCGTCGATCTCGAGCCCGGTACCATGGACGCCGTCCGTGCTGGTCCCTTCGGACAGCTTTTCCGCCCCGACAACTTCGTCTTCGGTCAATC
>Apiospora_setariae__CFCC_54041_
------------GACCTGCG-GAGGGATCATTACAGAGTTA-TAC-AACTCCCATACCATTT-GT--AAACTTTACTCAGTTAT-GCCTCGGCGTAAGCT---CAG----TAAGG------AG-GTAGAGT-----GGT--------GTTACCCGGTAGC---------------------------------------------------TACCCTGTA---GC---------------TTACCCTGTAG--C---------GCTACCCTG-------------CA-TC-----------------GC---------TCCTGCTG------------------------------------------------------------------------C-----GGCCCGCCGGTGG-TACACT-AAACTCTTG-TTTTATTTTATATTCTGAGCG-TATTATTTT-AATAA-TTAAAACTTTCAACAACGGATCTCTTGGTTCTGGCATCGATGAAGAACGCAGCGAAATGCGATAAGTAATGTGAATTGCAGAATTCAGTGAATCATCGAATCTTTGAACGCACATTGCGCCCATCAGTATTCTGGTGGGCATGCCTGTTCGAGCGTCATTTCAACCCTTAAGCCTAGCTTAGTGTTGGGAATCTACTGT--ATTGTAGTTCCTTAAAGACAGTGGCGGAGCGATAGTTGTCCTCTGAGCGTAGTAA--ATTTATT-TCTCGCTTCTGTAAGGCTC-TATC-TTCTCGCCATAAAACCCCCAATTTTT-TAGTGGTTGACCTCGGATCAGGTAGGAATACCCGCTGAAC-----------------------------------------------------------------------------------------------------------------------------------------------------------------------------------------------------------------------------------------------------------------------------------------------------------------------------------------------------------------------------------------------------------------------------------------------------------------------------------------------------------------------------------------------------------------------------------------------------------------------------------------------------------------------------------------------------------------------------------------------------------------------------------------------------------------------------------------------------------------------------------------------------------------------------------------------------------------------------------------------------------------------------------------------------------------------------------------------------------------------------------------------------------------------------------------------------------------------------------------------------------------------------------------------------------------------------------------------------------------------------------------------------------------------------------------------------------------------------------------------------------------------------------------------------------------------------------------------------------------------------------------------------------------------------------------------------------------------------------------------------------------------------------------------------------------------------------------------------------------------------------------------------------------------------------------------------------------------------------------------------------------------------------------
>Apiospora_setostroma_KUMCC_19_0217_
TCTCCGTTGGTGAACCAGCG-GAGGGATCATTACAGAGTTTTT---AACTCCCACACCATTT-GC--CAAC-CTACCTAGCTAT-GCCTCGGCGTAAGCG---TGG----TCTGG------AG-GCGTGCC-----GGCGAAGCTCAGCTACCCTGTAGC--------------------------------------------AGC----TACCCTGTA---GC--------------GTTGGGCCCTCG--T--------------TCGG-----------CGCG-CC-----------------GT---------TCCTGCCG------------------------------------------------------------------------C-----AGCCCGCCGGTGG-TACACT-AAACTCTTGTTTTTACTGGATCGTCTGAG---TCTTATTTT-AATAAATCAAAACTTTCAACAACGGATCTCTTGGTTCTGGCATCGATGAAGAACGCAGCGAAATGCGATAAGTAATGTGAATTGCAGAATTCAGTGAATCATCGAATCTTTGAACGCACATTGCGCCCATTAGTATTCTAGTGGGCATGCCTGTTCGAGCGTCATTTCAACCCTTAAGCCTAGCTTAGTGTTGGGAATCTACTGT--ACTGTAGTTCCTTAAAGACAGTGGCGGAGTGCTAGTTGTCCTCTGAGCGTAGTAA---TTTATT-TCTCGCTTCTGTTAGGCGC-TGGC-CTCCCGCCATAAAACCCCCTATTTTT--TGTGGTTGACCTC--------------------------ACGGCGAGTGAAGCGGGAACAGC-TCAAATTTGAAATCTGGCCCTTGGGTCCGAGTTGTAATTTGCAGAGGATGCTTTTGGTGCGGTGCCTTCCGAGTTCCCTGGAACGGGACGCCTTAGAGGGTGAGAGCCCCGTACGGTTGGCCACCAAGCCTGTGTAAAGCTCCTTCGACGAGTCGAGTAGTTTGGGAATGCTGCTCTAAATGGGAGGTATATTTCTTCTAAAGCTAAATACCGGCCAGAGACCGATAGCGCACAAGTAGAGTGATCGAAAGATGAAAAGCACTTTGAAAAGAGGGTTAAATAGCACGTGAAATTGTTGAAAGGGAAGGGTTTACCACCAGACTTTTTTCAGGGGGATCATCCGGTGTTCTCACCGGTGCAC-TTCCCCTGGAGGAGGCCAGCATCGGTTTTCGTAGGGGGATAAAAGCTTCGGGAATGTGACTCCTCC--GGGAGTGTTATAGCCCGTTGCATAATACCCTTATGGGGACCGAGGTCTGCGCATTTGCAAGGATGCTGGCGTAATGGTGGTTAGCCACCCGTCTTGAAACACGGACCAAGGAGTCG-AACATTTGTGCGAGTGTTTGGGTGTTAAACCCTCACGCGTAATGAAAGTGAACGGAGGTGAGAGCCCTTCGGGGTGCATCATCGACCGATCCTGATGTCTTCGGATGGATTTGAGTAAGAGCATAACTGTTCGGACCCGAAAGATGGTGAACTATGCGTGGATAGGGTGAAGCCAGAGGAAACTCTGGTGGAGGCTCGCAGCGGTTCTGACGTGCAAATCGATCGTCAAATCTGCGCAT-GGGGGCGAAA------GACTAATCGCACGT----------------------------------------------------------ATTCCCATGCCATTCACTGCCATG----GCTGGCACACA----------------GTTGCTTTTTTC------CCTCCTCACCCCGCCTTGCC-AGCCGA--CCCCTCCAT-CTCAATTTTTTCTTATCTTGGAG--GGGCAACTAAACCC---TGTGT------CCCCACTTCCAC-----TGGCTCAATTCGGCAC-GGGC---CT-CGCACGG-ACCCAACAG----------------------CCATTGGATCTGCAACAGCAT------TGCTGACAACATCCACCAACAGGAAGCCGCTGAACTCGGCAA-GGGTTC-------------------------CTTCAAGTATGCGTGGGTTCTTG----------ACAAGCTCAAGGCCGAGCGTGAGCG---TGGTATCACCATCGATATCGCTCTCTGGAAGTTCGAGACTGAGGAGTACAATGTCACCGTCATTGACGCTCCCGGTCA------CCGTGATTTCATCAAGAACA--------------------------------------------------------------------------------------------------------------------------------------------------------------------------------------------------------------------------------------------------------------------------------------------------------------------------------------------------------------------------------------------------------------------------------------------------------------------------------------------------------------------------------------------------------------------
>Apiospora_sichuanensis_HKAS_107008_
TCTCCGTTGGTGAACCAGCG-GAGGGATCATTACAGAGTTATTAC-AACTCCCAACCCATTT-GC--CAAC-TTACCTAGCTAT-GCCTCGGCGTAAGCT---CGG----CCGGG------AG-GCGGGTCGTCGGGACAAGTGAGGGT---------GC---------------------------------------------------TACCCCGTA---GC--------------------CTCTCG------------CCTGCCCGG-----------CGCG-CC-----------------GCAC-------TCCCGCCG------------------------------------------------------------------------C-----AGCCCGCCGGCGG-TACACTAAAACTCTTG-TTTAATTGTACGTTCTGAGCG-TCTTATTTT-AATAAGTCAAAACTTTCAACAACGGATCTCTTGGTTCTGGCATCGATGAAGAACGCAGCGAAATGCGATAAGTAATGTGAATTGCAGAATTCAGTGAATCATCGAATCTTTGAACGCACATTGCGCCCATTAGTATTCTAGTGGGCATGCCTGTTCGAGCGTCATTTCAACCCTTAAGCCTAGCTTAGTGTTGGGAATCTACCGC--ACGGTAGTTCCTTAAAGACAGTGGCAGAGCGATAGGTGTCCTCTGAGCGTAGTAA-TTTCTATT-TCTCGCTTTTGTTAGGCCC-TACG-GTCCCGCCATAAAACCCCCCCTTCTC-CAAAGG-TGACCTCGGATCAGGTAGGA--------------CGGCGAGTGAAGCGGGAACAGC-TCAAATTTGAAATCTGGCCTTCGGGTCCGAGTTGTAATTTGCAGAGGATGCTTTTGGTGCGGTGCCTTCCGAGTTCCCTGGAACGGGACGCCTTAGAGGGTGAGAGCCCCGTACGGTTGGCCACCAAGCCTTTGTAAAGCTCCTTCGACGAGTCGAGTAGTTTGGGAATGCTGCTCAAAATGGGAGGTATATTTCTTCTAAAGCTAAATACTGGCCAGAGACCGATAGCGCACAAGTAGAGTGATCGAAAGATGAAAAGCACTTTGAAAAGAGGGTTAAATAGCACGTGAAATTGTTGAAAGGGAAGGGTTTATGACCAGACCTTTTCTAGGGGGATCATCCGGTGTTCTCACCGGTGCAC-TTCCCCTAGTTGAGGCCAGCATCGGTTTCTGTAGGGGGATAAAAGCTTCGGGAATGTGGCTCCTTC--GGGAGTGTTATAGCCCGTTGCATAATACCCTTACGGGGACCGAGGTCCGCGCTTCGGCTAGGATGCTGGCGTAATGGTTATTAACCACCCGTCTTGAAACACGGACCAAGGAGTCG-AACATTTGTGCGAGTGTTTGGGTGTTAAACCCTCACGCGTAATGAAAGTGAACGGAGGTGAGAGCCCTTCGGGGTGCATCATCGACCGATCCTGATGTCTTCGGATGGATTTGAGTAAGAGCATAACTGTTCGGACCCGAAAGATGGTGAACTATGCGTGGATAGGGTGAAGCCAGAGGAAACTCTGGTGGAGGCTCGCAGCGGTTCTGACGTGCAAATCGATCGTCAAATCTGCGCAT-GGGGGCGAAA------GACTAATCGAACCAT-------------------------------------------------------------------------------------------------------------------------------------------------------------------------------------------------------------------------------------------------------------------------------------------------------------------------------------------------------------------------------------------------------------------------------------------------------------------------------------------------------------------------------------------------------------------------------------------CTGCTTTCTGGTGCGTACCAACCTCTTCGTCCTCAGAATGCCCCATCAAATGACGCGGACTCGAGCCCGTTCAATAC-----------GAGACGATTATA-----ACCTGGC-GGGACG----ACGTGTCTG--------------TCGATCGG-TTT---GGGGTAGTT----GAGGGCACAGGA----CACTAACT-AGTG----TCCCCTTTTAGGCAACAGATTTCCAGCGAGCACGGTCTCGACAGCAATGGAGTGTGAG-TCTT--------GCCTGTCCCGTGTCGTGTCGTGTCACCCGG--CATCGAGCTGACAGTT-----------------------------CAA-CTCGAT-AGCTACAACGGTACCTCTGAGCTCCAGCTGGAGCGCATGAGCGTCTACTTCAATGAGGCTTCGGGCAACAAGTACGTTCCCCGTGCCGTTCTCGTCGATCTCGAGCCCGGTACCATGGACGCCGTCCGCGCCGGTCCCTTCGGCCAGCTCTTCCGTCCCGACAACTTCGTTTTCGGCCAGTC
>Apiospora_sorghi_URM_93000_
-------------------------GATCATTACAGAGTTA-TAC-AACTCCCATACCATTT-GT--GAAC-CTACTCAGTTAT-GCCTCGGCGTCAGCT---TGG------TGG---------GCATGAC-----GGT--------GTTACCCTGTAGC---------------------------------------------------TACCCTGTAGCCGCGGGGTTACCCTGGAGCTACCCTGTAG--CTCTGAGGGTGCTACCCTG-------------TA-GCG---------------------------CGCCGCCT------------------------------------------------------------------------CCCCCAAGCCCGCCGGTGG-TACACG-AAACTCTTG-TTTTATTGTATCTTCTGAGCG-TCTTATTTT-AATAAGTTAAAACTTTCAACAACGGATCTCTTGGTTCTGGCATCGATGAAGAACGCAGCGAAATGCGATAAGTAATGTGAATTGCAGAATTCAGTGAATCATCGAATCTTTGAACGCACATTGCGCCCATTAGTATTCTAGTGGGCATGCCTGTTCGAGCGTCATTTCAACCCTTAAGCCTAGCTTAGTGTTGGGAATCTACTGT--ACGGTAGTTCCTTAAAGACAGTGGCGGAGCGATAGTTGTCCTCTGAGCGTAGTAA--ATTTTAT-TCTCGCTTTTGTTAGGTGC-TATC-TTCTCGCCATAAAACCCCCAATTTTT-TAGTGGTTGACCTCGGATCANGTAGGAATACCCGCTGAAC---------------------------------------------------------------------------------------------------------------------------------------------------------------------------------------------------------------------------------------------------------------------------------------------------------------------------------------------------------------------------------------------------------------------------------------------------------------------------------------------------------------------------------------------------------------------------------------------------------------------------------------------------------------------------------------------------------------------------------------------------------------------------------------------------------------------------------------------------------------------------------------------------------------------------------------------------------------------------------------------------------------------------------------------------------------------------------------------------------------------------------------------------------------------------------------------------------------------------------------------------------------------------------------------------------------------------------------------------------------------------------------------------------------------------------------------------------------------CTGCTTTCTGGTGCGTA--CCTACCG-CGCCTTTGCCTC-CCCCACCTTGCGGTCACATCTCGAGACGACCTCACGC-----------TATACGAATGCG-----ATCTGGC-GGTCCA----ATATGTTTG------------CGTCGAGCGG-CCT---CGGGCACTTTGGGGGGGAAACAGGA----TACTGACT-AGTG----CTTCCTTTTAGGCAACAGATCTCCAGCGAGCACGGTCTCGACAGCAATGGAGTGTAAG-TCCT--------GACCG----------TCCTGCATTGCGTCG--CCTCCTGCTGATAGTC-----------------------------CGC-CTTGAT-AGCTACAATGGTACCTCCGAGCTCCAGCTGGAGCGCATGAGCGTGTACTTCAACGAAGCTTCGGGCAACAAGTACGTGCCCCGTGCCGTCCTTGTCGACCTGGAGCCCGGTACCATGGATGCCGTCCGCGCCGGTCCTTTTGGCCAGCTCTTCCGTCCCGACAACTTCGTTTTCGGTC----
>Apiospora_phaeospermum_CBS_114314_
TCTCCGTTGGTGAACCAGCG-GAGGGATCATTACAGAGTTA-TAC-AACTCCCATACCATTT-GT--AAACTTTACTCAGTTAT-GCCTCGGCGTGAACT---GCG----TACGG------AG-GCAGAGT-----GGT--------GTTACCCGGTAGC----------------------------------------------T----TACCCTGTA---GG---------------TTACCCTGTAG--C---------GCTACCCTG-------------TA-TC-----------------AAC--------TCCCGC-G------------------------------------------------------------------------C-----AGCCCGCCGGTGG-TACACT-AAACTCTTG-TTTTATTTTATATTCTGAGCG-TATTATTTT-AATAA-TTAAAACTTTCAACAACGGATCTCTTGGTTCTGGCATCGATGAAGAACGCAGCGAAATGCGATAAGTAATGTGAATTGCAGAATTCAGTGAATCATCGAATCTTTGAACGCACATTGCGCCCATCAGTATTCTGGTGGGCATGCCTGTTCGAGCGTCATTTCAACCCTTAAGCCTAGCTTAGTGTTGGGAATCTACTGT--ATTGTAGTTCCTTAAAGACAGTGGCGGAGCGATAGTTGTCCTCTGAGCGTAGTAA--ATTTATT-TCTCGCTTTTGTAAGGCTC-TATT-CTCCCGCCATAAAACCCCCAATTTTT-TAGTGGTTGACCTCGGATCAGGTAGGAATACCCGCTGAACACGGCGAGTGAAGCGGGAACAGC-TCAAATTTGAAATCTGGCCCTTGGGTCCGAGTTGTAATTTGCAGAGGATGCTTTTGGTGCGGTGCCTTCCGAGTTCCCTGGAACGGGACGCCTTAGAGGGTGAGAGCCCCGTACGGTTGGACACTAAGCCTATGTAAAGCTCCTTCGACGAGTCGAGTAGTTTGGGAATGCTGCTCAAAATGGGAGGTATATTTCTTCTAAAGCTAAATATTGGCCAGAGACCGATAGCGCACAAGTAGAGTGATCGAAAGATGAAAAGCACTTTGAAAAGAGGGTTAAATAGCACGTGAAATTGTTGAAAGGGAAGGATTTATGACCAGACTTTTTCTGGGGGGATCATCCGGTGTTCTCACCGGTGCAC-TTCCCCCAGTTGAGGCCAGCATCGGTTTCTGTCGAGGGATAAAAGCTTTAGGAATGTGGCTCTCTCCGGAGAGTGTTATAGCCTGTTGCATAATACCTTGACGGGGACCGAGGTTCGCGCAT-TGCAAGGATGCTGGCGTAATGGTTATTAATCACCCGTCTTGAAACACGGACCAAGGAGTCG-AACATTTGTGCGAGTGTTTGGGTGTTAAACCCTCACGCGTAATGAAAGTGAACGGAGGTGAGAGCCTTTAGGGGTGCATCATCGACCGATCCTGATGTCTTCGGATGGATTTGAGTAAGAGCATAACTGTTCGGACCCGAAAGATGGTGAACTATGCGTGGATAGGGTGAAGCCAGAGGAAACTCTGGTGGAGGCTCGCAGCGGTTCTGACGTGCAAATCGATCGTCAAATCTGCGCAT-GGGGGCGAAA------GACTAATCGAACCAT------------------------------TCACAT-TCCA----TCTTCCTA----ACCAC---ATCATCAAACATAACT----GCTGGCATTCACGTC------------GCTGCTATTAT----C--TCCGTTCACCCCGCCTTGAG--TTTGA--CCCCTCCAT-TGGGATTTTTCT-TTTCTTGGAG--GGGCAACCCAACCC---TGTGT------CCCCACTTTCAC-----TG-CACAAACTGGCAC-GGGC---CT-CGCACGG-ACCCAACAT-CCAAAAAGTC-TT--------CAATCTGGT--ATGC-AACAT-TGA--TACTGAC---AACCAATAATAGGAAGCCGCCGAACTCGGCAA-GGGTTC-------------------------TTTCAAGTATGCCTGGGTTCTTG----------ACAAGCTCAAGGCCGAGCGCGAGCG---TGGTATCACCATCGATATTGCTCTGTGGAAGTTCGAGACTGAGGAGTACAATGTCACCGTCATTGACGCTCCCGGTCA------CCGTGATTTCATCAAGAACACTGCTTTCTGGTGCGTA--CCTGCTT-CGCTTTTTCCTC--TCGATTGTGCGACCTGAATTCGAACCGGTCCAATGC-----------GATACAATTTCA-----GCCTGGC-AGGACG----AATTGGCCA------------CGCCGATCAG--TT--TGGGGCAATAC-AGGATGGAACAGGA----TACTGATT-AGTG----TATCCCTTTAGGCAACAGATTTCCAGCGAGCACGGTCTCGACAGCAATGGAGTGTAAG-TC-TTGCC----GCCTG-CCCAG----CATTAC----CTT-G--CGTCTGGCTGACAGTC-----------------------------CAA-CTTTAT-AGCTACAACGGTACCTCTGAGCTCCAGCTGGAGCGCATGAGCGTCTACTTCAACGAGGCTTCGGGCAACAAGTATGTTCCCCGTGCTGTCCTCGTCGATCTCGAGCCCGGTACCATGGACGCCGTCCGTGCTGGTCCCTTCGGACAGCTTTTCCGCCCCGACAACTTCGTCTTCGGTCAATC
>Apiospora_stipae_CBS_146804_
TCTCCGTTGGTGAACCAGCG-GAGGGATCATTACAGAGTTA-TAC-AACTCCCACACCATCT-GT--GAACCTTACCCAGTTTT-GCCTCGGCGTCAGCT---CGG----TTGGA--------------------------------GGCAGTCTGGCGC---------------------------------------------------TACCCTGTA---GC----------------------GCTG------------GCTGCGCTA-----------------C----------------------------TCCGGCCG------------------------------------------------------------------------C------GCCCGCCGGCGG-TACACT-AAACTA-TG-TTTAATTTTATCTTCTGAGCG-TCTTATTTT-AATAAGTTAAAACTTTCAACAACGGATCTCTTGGTTCTGGCATCGATGAAGAACGCAGCGAAATGCGATAAGTAATGTGAATTGCAGAATTCAGTGAATCATCGAATCTTTGAACGCACATTGCGCCCATCAGTATTCTGGTGGGCATGCCTGTTCGAGCGTCATTTCAACCCTTAAGCCTAGCTTAGTGTTGGGAATCTACTGT--ATTGTAGTTCCTTAAAGACAGTGGCGGAGCGGCAGTTGTCCTCTGAGCGTAGTAA---TTTATT-TCTCGCTTTTGTCAGGCTC-TGTC-CTCCCGCCATAAAACCCCCAATTTTT-TAGTGGTTGACCTCGGATCAGGTAGGAATACCCGCTGAACACGGCGAGTGAAGCGGGAACAGC-TCAAATTTGAAATCTGGCCCTTGGGTCCGAGTTGTAATTTGCAGAGGATGCTTTTGGTGCGGTGCCTTCCGAGTTCCCTGGAACGGGACGCCTTAGAGGGTGAGAGCCCCGTACGGTTGGCCACCAAGCCTGTGTAAAGCTCCTTCGACGAGTCGAGTAGTTTGGGAATGCTGCTCAAAATGGGAGGTATATTTCTTCTAAAGCTAAATACTGGCCAGAGACCGATAGCGCACAAGTAGAGTGATCGAAAGATGAAAAGCACTTTGAAAAGAGGGTTAAATAGCACGTGAAATTGTTGAAAGGGAAGGATTTATGACCAGACTTTTTCTGGGGGGATCATCCGGTGTTCTCACCGGTGCAC-TTCCCCCAGTTGAGGCCAGCATCGGTTTCTGTCGGGGGATAAAAGCTTCAGGAATGTGGCTCCTTC--GGGAGTGTTATAGCCTGTTGCATAATACCCTGACGGGGACCGAGGTTCGCGCAT-TGCAAGGATGCTGGCGTAATGGTTATTAATCACCCGTCTTGAAACACGGACCAAGGAGTCG-AACATTTGTGCGAGTGTTTGGGTGTTAAACCCTCACGCGTAATGAAAGTGAACGGAGGTGAGAGCCTTTAGGGGTGCATCATCGACCGATCCTGATGTCTTCGGATGGATTTGAGTAAGAGCATAACTGTTCGGACCCGAAAGATGGTGAACTATGCGTGGATAGGGTGAAGCCAGAGGAAACTCTGGTGGAGGCTCGCAGCGGTTCTGACGTGCAAATCGATCGTCAAATCTGCGCAT-GGGGGCGAAA------GACTAATCGAACCATCATG-----------------------------------------TCCCATTCACACATTTCCATATCATTCATTCATCGGGGCGACTGGCACATTT---------------GCTGCTGTC-----CCTCCATCTTCACCCCGCCTTGAG-GTTCGA--CCCCTCCAT-CGATATTTTTCTCTATCTTGGAG--GGGCACCAAAACCC---TGTGT------CCCCACTTTCAT-----CG-CACAATTTGGCACAGGGC-----CCGCACGG-GCCTAAGAT-CCAAGAAATT-CT--------CAATCGAGT--TTTGTAACAT-GAT--TGCTGAC---AATCAATAACAGGAAGCTGCCGAGCTCGGCAA-GGGCTC-------------------------CTTCAAGTATGCCTGGGTTCTTG----------ACAAGCTCAAGGCCGAGCGTGAGCG---TGGTATCACCATCGATATTGCTCTGTGGAAGTTCGAGACTGAGGAGTACAATGTCACCGTCATTGACGCTCCCGGTCA------CCGTGATTTCATCAAGAACACTGCTTTCTGGTGCGTA--CCTACTT-CGCTATTCCTTC-GCTTGTAGAGCGACCTGAAGTCGAGCCATATCAATAA-----------GATACGAAGACT--GCCGCCTGGC-GGACCG----GGCTACCTA------------CGTCGATCAG-TTC---AAGACAATTT-CGGAGGGTACAGGA----TACTGACA-AGTC----TTCCCTTTTAGGCAACAGATTTCCAGCGAGCACGGTCTTGACAGCAATGGAGTGTAAGTTTTT--------GCCTGTCCCA-----TGTCACACACACT-A--CGTCTAGCTGACATTT-----------------------------CAA-CTTGAT-AGCTACAACGGTACCTCTGAGCTCCAGCTGGAGCGCATGAGCGTCTACTTCAACGAGGCTTCGGGCAACAAGTATGTTCCCCGTGCCGTTCTCGTCGATCTCGAGCCCGGTACCATGGATGCCGTCCGCGCCGGTCCCTTTGGCCAGCTCTTCCGTCCCGACA-------------------
>Apiospora_subglobosa_MFLUCC_11_0397_
TCTCCGTTGGTGAACCAGCG-GAGGGATCATTAGCGAGTTGCCCCGAACTCCCACACCCTTT-GT--GAAC-CTATCCAATTAT-GCCTCGGCGGAGGCGGTAGAGGCCCCGAGG------CCTGAAGCTTG---------------GTTACCCTACAGC---------------------------------------------------TACCCTGTA---GC------GAGTTGCAGTTCCTCTGCAG-CG--------------CCTG-----------GGCG-GC----------------------------GCCCGCTGGGCGCGGGGGCGTGCTACCTGTGGCGCGCCCTGTAACGCGGGGCCCAGCGTCCTCCTTCAGGCCTCTCGTGCCCCTACAGCCCGCCGGCGG-TCCTCT-AAACTCTTG-TTGTACCGTATCTTCTGAGGG--CCCATTGG-AATTG-TCAAAACTTTCAACAACGGATCTCTTGGTTCTGGCATCGATGAAGAACGCAGCGAAATGCGATAACTAATGTGAATTGCAGAATTCAGTGAACCATCGAATCTTTGAACGCACATTGCGCCCGCCAGCATTCTGGCGGGCATGCCTGTTCGAGCGTCATTTCAACCCTTAAGCCTAGCTTAGTGTTGGGAGACCACCGC---CCGTGGCTCCCCAAAGACAGTGGCGGACCGCC-GCCGCCCCCAGAGCGTAGTAT--TCTCGAT-TCTCGCTGCTGT-GGGCGC-TGCG-GCCCTGCCGTAAAACCTTC----TTTCTAGTGGTTGACCTCGGATCAGGTAGGAATACCCGCTGAACACGGCGAGTGAAGCGGGAACGGC-TCAAATTTGAAATCTGGCCTTAGGGCCCGAGTTGTAATTTGCAGAGGATGCTTCGGGCGCGGTGCCTTCCGAGTGCCCTGGAACGGGACGCCTGAGAGGGTGAGAGCCCCGTACGGTTGGCCGCCCAGCCCGTGTGAAGCTCCCTCGACGAGTCGAGTAGTTTGGGAATGCTGCTCTAAGCGGGAGGTATATTTCTTCTAAAGCTAAATACCGGCCAGAGACCGATAGCGCACAAGTAGAGTGATCGAAAGATGAAAAGCACTTTGAAAAGAGGGTTAAACAGCACGTGAAATTGTTGAAAGGGAAGGGTTTATGACCAGACGTTTTCCAGGGGGATCACCCGGCGTTCTCGCCGGTGCAC-TTCCCCTGGTCTAGGCCAGCATCGGTTCCCGCGGGGGGAGAAAAGCGCCGGGAACGTGGCTCTCTTCGGGGAGTGTTATAGCCCGGCGTGGAATGCCCTCGGGGGGACCGAGGTTCGCGCTC-TGCAAGGATGCTGGCGTAATGGTGATCAACCACCCGTCTTGAAACACGGACCAAGGAGTCG-AACATTGGTGCGAGTGTTTGGGTGCCAAACCCTCACGCGGAATGAAAGTGAACGGAGGTGAGAGCCCGTGCGGGTGCATCATCGACCGATCCTGATGTCTTCGGATGGATTTGAGTAGGAGCATCACTGTTCGGACCCGAAAGATGGTGAACTATGCGTGGATAGGGTGAAGCCAGAGGAAACTCTGGTGGAGGCTCGCAGCGGTTCTGACGTGCAAATCGATCGTCAAATCTGCGCAT-GGGGGCGAAA------GACTAATCGAACCAT---------------------------------------------------------------------------------------------------------------------------------------------------------------------------------------------------------------------------------------------------------------------------------------------------------------------------------------------------------------------------------------------------------------------------------------------------------------------------------------------------------------------------------------------------------------------------------------------------------------------------------------------------------------------------------------------------------------------------------------------------------------------------------------------------------------------------------------------------------------------------------------------------------------------------------------------------------------------------------------------------------------------------------------------------------------------------------------------------------------------------------------------------------------
>Apiospora_subrosea_LC7292_
----------------TGCG-GAGGGATCATTACAGAGT---TTTTAACTCCCATACCATTT-GC--CAAC-CTACCTAGCTAT-GCCTCGGCGTAAGCG---TGG----TCTGG------AG-GCGTGCC-----GGT--------GAAGCCCAGC------------------------------------------------------TACCCTGTA---GC--------------GTTGGGCTCTCG--T--------------TCGG-----------CGTG-CC-----------------GT---------TCCTGCCG------------------------------------------------------------------------C-----AGCCCGCCGGTGG-TACACT-AAACTCTTGTTTTTACTGGATCATCTGA--G-TCTTATTTT-AATAAATCAAAACTTTCAACAACGGATCTCTTGGTTCTGGCATCGATGAAGAACGCAGCGAAATGCGATAAGTAATGTGAATTGCAGAATTCAGTGAATCATCGAATCTTTGAACGCACATTGCGCCCATTAGTATTCTAGTGGGCATGCCTGTTCGAGCGTCATTTCAACCCTTAAGCCTAGCTTAGTGTTGGGAATCTACTGT--ACTGTAGTTCCTTAAAGACAGTGGCGGAGTGCTAGTTGTCCTCTGAGCGTAGTAA---TTTATT-TCTCGCTTCTGATAGGCGC-TGGC-CTCCCGCCATAAAACCCCCAATTTTT--TGTGGTTGACCTCGGATCAGGTAGGAATACCCGCTGAACACGGCGAGTGAAGCGGGAACAGC-TCAAATTTGAAATCTGGCCCTTGGGTCCGAGTTGTAATTTGCAGAGGATGCTTTTGGTGCGGTGCCTTCCGAGTTCCCTGGAACGGGACGCCTTAGAGGGTGAGAGCCCCGTACGGTTGGCCACCAAGCCTGTGTAAAGCTCCTTCGACGAGTCGAGTAGTTTGGGAATGCTGCTCTAAATGGGAGGTATATTTCTTCTAAAGCTAAATACCGGCCAGAGACCGATAGCGCACAAGTAGAGTGATCGAAAGATGAAAAGCACTTTGAAAAGAGGGTTAAATAGCACGTGAAATTGTTGAAAGGGAAGGGTTTACCACCAGACTTTTTTCAGGGGGATCATCCGGTGTTCTCACCGGTGCAC-TTCCCCTGGAGGAGGCCAGCATCGGTTTTCGTTGGGGGATAAAAGCTTCGGGAATGTGACTCCTCC--GGGAGTGTTATAGCCCGTTGCATAATACCCTGACGGGGACCGAGGTCTGCGCATTTGCAAGGATGCTGGCGTAATGGTGGTTAGCCACCCGTCTTGAAACACGGACCAAGGAGTCG-AACATTTGTGCGAGTGTTTGGGTGTTAAACCCTCACGCGTAATGAAAGTGAACGGAGGTGAGAGCCCTTCGGGGTGCATCATCGACCGATCCTGATGTCTTCGGATGGATTTGAGTAAGAGCATAACTGTTCGGACCCGAAAGATGGTGAACTATGCGTGGATAGGGTGAAGCCAGAGGAAACTCTGGTGGAGGCTCGCAGCGGTTCTGACGTGCAAATCGATCGTCAAATCTGCGCAT-GGGGGCGAAA------GACTAATCGAACCATGAGAAGGTTAGTTCTACTCCCA-------ATTGCCCATCTACATACACTACACACGTATTCCCATGCCATTCACTGTTATG----GCTGGCACACAT--------------------CGCTTGTTTTC--CCTCCTCACCCCGCCTTGGA-AGCCGA--CCCCTCCATCTCATTTTTTTTCTTATCTTGGAG--GGGCAACTAAACCC---TGTGT------CCCCACTTCCAC-----TGGCTCAATTCGGCAC-GGGC---CT-CGCACAG-ACCCAGCAT----------------------CCATTGGATCTGCAACAGCAT------TGCTGACAACAACCAACAACAGGAAGCCGCTGAACTCGGCAA-GGGTTC-------------------------CTTCAAGTATGCGTGGGTTCTTG----------ACAAGCTCAAGGCCGAGCGTGAGCG---TGGTATCACCATCGATATCGCCCTCTGGAAGTTCGAGACTGAGGAGTACAATGTCACCGTCATTGACGCTCCCGGTCA------CCGTGATTTCATCAAGAACACTGCTTTCTGGTGCGTA--CCCAACTTTGCCTCCTCATT-GCCCATCGAACGACATAGACTCGAGCCGCTTCAGTTC-----------GACACAAATAAAATACACACTGGC-GGGACG----GCCTGTCTA------------TGTCGATCAG-TTT---GGGGCTGTTT-AGGCGGGCACAGCA----TACTGACT-AGTG----TCCCCTTTTAGGCAGCAGATTTCCAGCGAGCACGGTCTTGACAGCAATGGAGTGTAAG-TC----TAAAGAACCCGTTCCA-----TGTCAC----CTT-G--CGTCTGGCTGACAGCC-----------------------------CGG-CTCGAT-AGCTACAACGGTACCTCGGAGCTCCAGCTGGAGCGCATGAGCGTCTACTTCAACGAGGCTTCGGGCAACAAGTATGTTCCCCGTGCCGTTCTCGTCGATCTTGAGCCCGGTACCATGGATGCCGTCCGCGCCGGCCCCTTCGGCCAGCTCTTCCGTCCCGACAACTTTGTT-----------
>Apiospora_taeanense_KUC21322_
----------------------AGGGATCATTACAGAGTTA-TAC-AACTCCCATACCATTT-GT--GAAC-CTACTCAGTTAT-GCCTCGGCGTCAGCT---TGG------TGG---------GCATGAC-----GGT--------GTTACCCTGTAGC---------------------------------------------------TACCCTGTAGCCGCGGGGTTACCCTGGAGCTACCCTGTAG--CTCTGAGGGTGCTACCCTG-------------TA-GCG---------------------------CGCCGCCT------------------------------------------------------------------------CCCCCAAGCCCGCCGGTGG-TACACG-AAACTCTTG-TTTTATTGTATCTTCTGAGCG-TCTTATTTT-AATAAGTTAAAACTTTCAACAACGGATCTCTTGGTTCTGGCATCGATGAAGAACGCAGCGAAATGCGATAAGTAATGTGAATTGCAGAATTCAGTGAATCATCGAATCTTTGAACGCACATTGCGCCCATTAGTATTCTAGTGGGCATGCCTGTTCGAGCGTCATTTCAACCCTTAAGCCTAGCTTAGTGTTGGGAATCTACTGT--ACGGTAGTTCCTTAAAGACAGTGGCGGAGCGATAGTTGTCCTCTGAGCGTAGTAA--ATTTTAT-TCTCGCTTTTGTTAGGTGC-TATC-TTCTCGCCATAAAACCCCCAATTTTT-TAGTGGTTGACCTCGGATCAGGTAGGAATG---------------------------------------------------------------------------------------------------------------------------------------------------------------------------------------------------------------------------------------------------------------------------------------------------------------AGAAGGTTA------------------------------GTTTAT----------------------CCATCTTATATTCACACAAGTCCCT----------------------------------------------------GAACGTGCCACC------------------------ACATCATCC---------------------------GTCATGGCGGCTGGCAT-------------------------------------GGGGTCG--------------------------CTGCCCCTCAC------------------------------------------------ACTGACCCC-----------------------------------------------------------------------------------------------------------------------------TCGATCG---------------------------------------------------------------------------------------------------------------------------------------------------------------------------------------------------------------------------AGATTTTCTTATCTCGGAG--GGGCAACACAACCC---TGTGT------CTCCACTTTCTT-----TG-CACATTCTATCATTGG-----TTCAGCACGG-ACCCAATAC-----AAGGATATT--------CGATCGGAT--CTGCAAGCAT-AGA--TGCTGAC---AATCA-GGACAGGAAGCCGCCGAACTCGGCAA-GGGCTC-------------------------CTTCAAGTATGCGTGGGTTCTTG----------ACAAGCTCAAGGCCGAGCGTGAGCG---TGGTATCACCATTGATATCGCTCTGTGGAAGTTCGAGACTGAGGAGTACAATGTCACCGTCATTGACGCTCCCGGTCA------CCGTGACTTCATCAAGAACA---------------------------CTCC----------CCCACCATGCGGTCACATCTCGAGACGACCTCACGC-----------TATACGAATGCG-----ATCTGGC-GGTCCA----ATATGTTTG------------CGTCGAGCGGCCTC----GGGCACTTT-GGGGGGAAACAGGA----TACTGACT-AGTG----CTTCCTTTTAGGCAACAGATCTCCAGCGAGCACGGTCTCGACAGCAATGGAGTGTAAG-TCCT--------GACCG----------TCCTGCATTGCGTCG--CCTCCTGCTGATAGTC-----------------------------CGC-CTTGAT-AGCTACAATGGTACCTCCGAGCTCCAGCTGGAGCGCATGAGCGTGTACTTCAACGAAGCTTCGGGCAACAAGTACGTGCCCCGTGCCGTCCTTGTCGACCTGGAGCCCGGTACCATGGATGCCGTCCGCGCCGGTCCTTTTGGCCAGCTCTTCCGTCCCGACAACTTCGTT-----------
>Apiospora_thailandica_LC5630_
---------------------------------CAGAGTTA-TAC-AACTCCCATACCATCT-GT--GAAC-CTACCCAGTTAT-GCCTCGGCGTAAGCT---CGG----TTGGA------GGCACCCGCA----------------GCTACCCTGTAGC-------------------------------------------TAGC----TACCCTGTA---GC------------TTGCTACCCTGAAG------TTGCGGGCTGCCACA----------------------------------------------TCCAGCCG------------------------------------------------------------------------C-----GGCCCGCCGGCGG-TACGCA-AAACTA-TG-TTTTATTGTATCTTCTGAGCG-TCTTATTTT-AATAAGTTAAAACTTTCAACAACGGATCTCTTGGTTCTGGCATCGATGAAGAACGCAGCGAAATGCGATAAGTAATGTGAATTGCAGAATTCAGTGAATCATCGAATCTTTGAACGCACATTGCGCCCATCAGTATTCTGGTGGGCATGCCTGTTCGAGCGTCATTTCAACCCTTAAGCCTAGCTTAGTGTTGGGAATCTGCTGT--ACTGCAGTTCCTTAAAGACAGTGGCGGAGCGGCGGTAGTCCTCTGAGCGTAGTAA---TTTATT-TCTCGCTTTTGTCAGGCTC-CGTC-CTCCCGCCATAAAACCCCCATCTTTT-TAGTGGTTGACCTCGGATCAG-------------------ACGGCGAGTGAAGCGGGAACAGC-TCAAATTTGAAATCTGGCCCTTGGGTCCGAGTTGTAATTTGCAGAGGATGCTTTTGGTGCGGTGCCTTCCGAGTTCCCTGGAACGGGACGCCTTAGAGGGTGAGAGCCCCGTACGGTTGGCCACCAAGCCTGTGTAAAGCTCCTTCGACGAGTCGAGTAGTTTGGGAATGCTGCTCAAAATGGGAGGTATATTTCTTCTAAAGCTAAATACTGGCCAGAGACCGATAGCGCACAAGTAGAGTGATCGAAAGATGAAAAGCACTTTGAAAAGAGGGTTAAATAGCACGTGAAATTGTTGAAAGGGAAGGATTTATGACCAGACTTTTTCTGGGGGGATCATCCGGTGTTCTCACCGGTGCAC-TTCCCCCAGTTGAGGCCAGCATCGGTTTCTGCCGGGGGATAAAAGCTTCGGGAATGTGGCTCCTTC--GGGAGTGTTATAGCCCGTTGCATAATACCCTGGCGGGGACCGAGGTTCGCGCAT-TGCAAGGATGCTGGCGTAATGGTTATTAATCACCCGTCTTGAAACACGGACCAAGGAGTCG-AACATTTGTGCGAGTGTTTGGGTGTTAAACCCTCACGCGTAATGAAAGTGAACGGAGGTGAGAGCCCCTCGGGGTGCATCATCGACCGATCCTGATGTCTTCGGATGGATTTGAGTAAGAGCATAACTGTTCGGACCCGAAAGATGGTGAACTATGCGTGGATAGGGTGAAGCCAGAGGAAACTCTGGTGGAGGCTCGCAGCGGTTCTGACGTGCAAATCGATCGTCAAATCTGCGCAT-GGGGGCGAAA------GACTAATCGA-----GAGAAGGTTAGTTCAACTGCTT--------CCATCACCTATTTCACGTCCTCGAATCATCGCCGTACCATCAATAATGATG----GTTGGCA--------------------CTCTTTTTGCCTTCTCGCCCTCTACACCCCGCCTCGAG-GGTTTA--CCCCTCCAT--TGAGATTTTTCTCACTTTGGAG--GGGCAATTAAACCC---TGTGT------CCCCACTCATTG--------CACAATTTGACACAAG-----CCCCGCACGG-GCCAAACAC-CCAAGAAATT-TT--------CAATTGAAT--TTGC-AACAT-GAT--TGCTGAC---AACCAATAACAGGAAGCCGCCGAGCTCGGCAA-GGGTTC-------------------------TTTCAAGTATGCGTGGGTTCTTG----------ACAAGCTCAAGGCCGAGCGTGAGCG---TGGTATCACCATCGATATTGCTCTGTGGAAGTTCGAGACTGAGGAGTACAATGTCACCGTCATTGACGCTCCCGGTCA------CCGTGATTTCATCAAGAACACTGCTTTCTGGTGCGTA--CCTACTT-CGCCATTCCTAT-GCCCGTCAAGCGATCTGAATTCGAACCGATTCGACGC-----------GATATGAATACA--GCCACCTGGC-CCAACG----GCCTACCTA------------CGTCGACCAG-TTC---AAGACAATAT-GGGAGGGTTCAAGA----AGCTGACT-GGTC----TCTCATTTTAGGCAACAGATTTCCAGCGAGCACGGTCTTGACAGCAATGGAGTGTAAG-TCTT--------GCCTA-TCCGA----TAATACGCACATT-G--TGTCTAGCTGACATTT-----------------------------CAATCTATAT-AGCTACAACGGTACCTCCGAGCTCCAGCTGGAGCGCATGAGCGTCTACTTCAACGAGGCTTCTGGCAACAAGTATGTTCCCCGTGCCGTTCTCGTCGATCTCGAGCCCGGTACCATGG----------------------------------------------------------------
>Apiospora_vietnamensis_IMI_99670_
----------------------AGGGATCATTACAGAGTTA-TAC-AACTCCCATACCATCT-GT--GAAC-CTACCCAGTTAT-GCCTCGGCGTAAGCT---CGG----TTGGA------GGCACCCGCA----------------GCTACCCTGTAGC-------------------------------------------TTGC----TACCCTGTA---GC------------TAGCTACCCTGAAG------TTGCGGGCTGCCACA----------------------------------------------TCCAGCCG------------------------------------------------------------------------C-----GGCCCGCCGGCGG-TACACG-AAACTC-TG-TTTTATTGTATCTTCTGAGCG-TCTTATTTT-AATAAGTTAAAACTTTCAACAACGGATCTCTTGGTTCTGGCATCGATGAAGAACGCAGCGAAATGCGATAAGTAATGTGAATTGCAGAATTCAGTGAATCATCGAATCTTTGAACGCACATTGCGCCCATCAGTATTCTGGTGGGCATGCCTGTTCGAGCGTCATTTCAACCCTTAAGCCTAGCTTAGTGTTGGGAATCTGCTGT--ACTGCAGTTCCTCAAAGACAGTGGCGGAGCGGCGGTAGTCCTCTGAGCGTAGTAA---TTTATT-TCTCGCTTTTGTCAGGCTC-CGTC-CTCCCGCCATAAAACCCCCATCTTTT--AGTGGTTGACCTCGGATCAGGTAGGAATACCCGCTGAACACGGCGAGTGAAGCGGGAACAGC-TCAAATTTGAAATCTGGCCCTTGGGTCCGAGTTGTAATTTGCAGAGGATGCTTTTGGTGCGGTGCCTTCCGAGTTCCCTGGAACGGGACGCCTTAGAGGGTGAGAGCCCCGTACGGTTGGCCACCAAGCCTGTGTAAAGCTCCTTCGACGAGTCGAGTAGTTTGGGAATGCTGCTCAAAATGGGAGGTATATTTCTTCTAAAGCTAAATACTGGCCAGAGACCGATAGCGCACAAGTAGAGTGATCGAAAGATGAAAAGCACTTTGAAAAGAGGGTTAAATAGCACGTGAAATTGTTGAAAGGGAAGGATTTATGACCAGACTTTTTCTGGGGGGATCATCCGGTGTTCTCACCGGTGCAC-TTCCCCCAGTGGAGGCCAGCATCGGTTTCTGCCGGGGGATAAAAGCTTCGGGAATGTGGCTCCTTC--GGGAGTGTTATAGCCCGTTGCATAATACCCTGGCGGGGACCGAGGTTCGCGCAT-TGCAAGGATGCTGGCGTAATGGTTATTAATCACCCGTCTTGAAACACGGACCAAGGAGTCGAAACATTTGTGCGAGTGTTTGGGTGTTAAACCCTCACGCGTAATGAAAGTGAACGGAGGTGAGAGCCCCTCGGGGTGCATCATCGACCGATCCTGATGTCTTCGGATGGATTTGAGTAAGAGCATAACTGTTCGGACCCGAAAGATGGTGAACTATGCGTGGATAGGGTGAAGCCAGAGGAAACTCTGGTGGAGGCTCGCAGCGGTTCTGACGTGCAAATCGATCGTCAAATCTGCGC------------------------------------------------------------------------------------------------------------------------------------------------------------------------------------------------------------------------------------------------------------------------------------------------------------------------------------------------------------------------------------------------------------------------------------------------------------------------------------------------------------------------------------------------------------------------------------------------------------------------------------------------------------------------------------------------------------------------------------------------------------------------------------------------------------------------------------AGTC----TCTCTTTTTAGGCAACAGATTTCCAGCGAGCACGGTCTTGACAGCAATGGAGTGTAAG-TCTG--------GCCTA-TATGA----TAATACACACACT-A--CGTCTAGCTGACATTT-----------------------------CAATCTCTAT-AGCTACAACGGTACCTCTGAGCTCCAGCTGGAGCGCATGAGCGTCTACTTCAACGAGGCTTCTGGCAACAAGTATGTTCCCCGTGCCGTTCTCGTCGATCTCGAGCCCGGTACCATGGACGCCGTCCGCGCCGGTCCCTTCGGCCAGCTCTTCCGCCCCGACAACTTCGTTTTCGGTCAATC
>Apiospora_xenocordella_CBS_478_86_
TCTCCGTTGGTGAACCAGCG-GAGGGATCATTACAGAGTTA-TAC-AACTCCCACACCATTT-GC--CAAC-CTACCTAGCTAT-GCCTCGGCGTAAGCT---CGG----CCGGG--------------------------------GGCGGCTGGTCGC---------------------------------------------------TACCCTGTA---GC-------------GCCCGCCGCGCCG--C----------------------------------------------------------------CCCGGCCG------------------------------------------------------------------------C------GCCCGCCGGCGG-TACACT-AAACTA-TG-TTTAATCTTGCCTTCTGAGCG-TCTTATTTT-AATAAGTTAAAACTTTCAACAACGGATCTCTTGGTTCTGGCATCGATGAAGAACGCAGCGAAATGCGATAAGTAATGTGAATTGCAGAATTCAGTGAATCATCGAATCTTTGAACGCACATTGCGCCCATCAGTATTCTGGTGGGCATGCCTGTTCGAGCGTCATTTCAACCCTTAAGCCTAGCTTAGTGTTGGGAATCTACTGT--ACTGTAGTTCCTCAAAGACAGTGGCGGAGCGGCAGCGGTCCTCTGAGCGTAGTAA---TTCATT-TCTCGCTTTTGTCAGGCCC-TGTC-CTCCCGCCGTAAAACCCCCATCTTTT-TAGTGGTTGACCTCGGATCAGGTAGGAATACCCGCTGAACACGGCGAGTGAAGCGGGAACAGC-TCAAATTTGAAATCTGGCCCTCGGGTCCGAGTTGTAATTTGCAGAGGATGCTTTTGGTGCGGTGCCTTCCGAGTTCCCTGGAACGGGACGCCTTAGAGGGTGAGAGCCCCGTACGGTTGGCCACCAAGCCTGTGTAAAGCTCCTTCGACGAGTCGAGTAGTTTGGGAATGCTGCTCAAAATGGGAGGTATATTTCTTCTAAAGCTAAATACTGGCCAGAGACCGATAGCGCACAAGTAGAGTGATCGAAAGATGAAAAGCACTTTGAAAAGAGGGTTAAATAGCACGTGAAATTGTTGAAAGGGAAGGATTTATGACCAGACTTTTTCTGGGGGGATCATCCGGTGTTCTCACCGGTGCAC-TTCCCCCAGTGGAGGCCAGCATCGGTTCCTGTCGGGGGACAAAAGCTTCGGGAATGTGGCTCCTCC--GGGAGTGTTATAGCCCGTTGCATAATACCCTGACGGGGACCGAGGTTCGCGCATCTGCAAGGATGCTGGCGTAATGGTCATCAATCACCCGTCTTGAAACACGGACCAAGGAGTCG-AACATTTGTGCGAGTGTTTGGGTGTTAAACCCTCACGCGTAATGAAAGTGAACGGAGGTGAGAGCCCCTCGGGGTGCATCATCGACCGATCCTGATGTCTTCGGATGGATTTGAGTAAGAGCATAACTGTTCGGACCCGAAAGATGGTGAACTATGCGTGGATAGGGTGAAGCCAGAGGAAACTCTGGTGGAGGCTCGCAGCGGTTCTGACGTGCAAATCGATCGTCAAATCTGCGCAT-GGGGGCGAAA------GACTAATCGAACCATGAGAAGGTCAGTTGTGCTGCCC-------ATTGCCCGCTCATTTCCCTCTTCACGCACTCGAGTCTTCGTCCATTTCCCCC-----------------------------------------------TCCATCTTCACCCCGCCTCCCA------GTACCCCTCCAT---CAATTTTTTGT------------GTGGGCCTCAAACC----------CTTACCCCACTTTTCC----------------------TGTCCATCGCTTCACAG-ACCCAACACCGACACAAGACTTTCTTCAACACGATTGCATC-ATGGTCAAGTCGACATTACTAACGGAATTAAACATCAGGAAGCCGCTGAGCTCGGTAA-GGGTTC-------------------------GTTCAAGTACGCATGGGTTCTTG----------ACAAGCTCAAGGCCGAGCGTGAGCG---TGGTATTACCATCGATATTGCTCTGTGGAAGTTCGAGACTGAGGAGTACAATGTCACCGTCATTGACGCTCCTGGTCA------CCGTGATTTCATCAAGAACACTGCTTTCTGGTGCGTA--CCTACTT-CGCCATCCCTTT-GCCCGTCGAGCGACATGAACTCGAACCGATTCAATAC-----------GATACGAGGACC--GCCTTCTGGCAGACCCG-----CCTACCTG------------CGTCGATCAG-TCC---AAGACAAACC-GGGAGGGTACAGGA----TACTGACA-AGTC----TTACCATTTAGGCAACAGATTTCCAGCGAGCACGGTCTTGACAGCAATGGAGTGTAAG-TTTT--------GCCTGTACCAC---ATGACGC---ATGTTA--CATTTAGCTGACAATT-----------------------------CAA-CTTGCT-AGCTACAACGGCACCTCTGAGCTCCAGCTGGAGCGCATGAGCGTCTACTTCAACGAGGCCTCGGGCAACAAGTATGTTCCTCGTGCCGTCCTCGTCGATCTCGAGCCCGGTACTATGGACGCCGTCCGCGCCGGTCCTTTCGGCCAGCTCTTCCGTCCCGACAACTTCGTTTTCGGCCAATC
>Apiospora_yunnana_MFLUCC_15_0002_
TCTCCGTTGGTGAACCAGCG-GAGGGATCATTACAGAGT---TTTTAACTCCCACACCATTT-GT--TAAC-CTACCACCTTAT-GCCTCGGCGTAAGCT---CGG----TTCGG------GG-GCGTTTCGTCGTCAA--------GTTACCCTGTGGC---TGCCGTGTGGCTGCCTTGAGTTACCCTGTAGCTGTCCTG--AGT----TACCCTGTAACGAC--------TGGCCAGTTACCCTGTAG--CGATTGGTTAGTTACCCTG-------------TA-GCTGAACTGTGGCTCTTCGACGTGACGCACTCCGGCCG------------------------------------------------------------------------C-----GGCCCGCCGGCGG-TACACT-AAACTCGT--TTTTACCGTACATTCTGAGCG-TCTTATTTTAAATAAGTTAAAACTTTCAACAACGGATCTCTTGGTTCTGGCATCGATGAAGAACGCAGCGAAATGCGATAAGTAATGTGAATTGCAGAATTCAGTGAATCATCGAATCTTTGAACGCACATTGCGCCCACTAGTATTCTGGTGGGCATGCCTGTTCGAGCGTCATTTCAACCCTTAAGCCTAGCTTAGTGTTGGGAATCCACTGT--ACTGTGGTTCCTTAAAGACAGTGGCGGAGCGGCAGCGGTCCTCTGAGCGTAGTAA-TTTTTTAT-TCTCGCTTCTGTTAGGCCC-TGTC-CTCCCGCCGTAAAACCCCCTATTTTT-TAGTGG-TGACCTCGGATCAGGTAGGAATCCCC-------ACGGCGAGTGAAGCGGGAACAGC-TCAAATTTGAAATCTGGCCCTCGGGTCCGAGTTGTAATTTGCAGAGGATGCTTTTGGCGCGGTGCCTTCCGAGTTCCCTGGAACGGGACGCCTTAGAGGGTGAGAGCCCCGTACGGTTGGCCACCAAGCCTGTGTAAAGCTCCTTCGACGAGTCGAGTAGTTTGGGAATGCTGCTCAAAACGGGAGGTATATTTCTTCTAAAGCTAAATACTGGCCAGAGACCGATAGCGCACAAGTAGAGTGATCGAAAGATGAAAAGCACTTTGAAAAGAGGGTTAAATAGCACGTGAAATTGTTGAAAGGGAAGGGTTTATGACCAGACTTTTTCTAGGGGGATCATCCGGTGTTCTCACCGGTGCAC-TTCCCCTAGTTGAGGCCAGCATCGGTTTCCGCCGGGGGATAAAAGCTTCGGGAATGTGGCTCCTTC--GGGAGTGTTATAGCCCGCTGCATAATACCCTGGCGGGGACCGAGGTTCGCGCATTCGCAAGGATGCTGGCGTAATGGTTATTAACCACCCGTCTTGAAACACGGACCAAGGAGTCG-AACATTTGTGCGAGTGTTTGGGTGTTAAACCCTCACGCGTAATGAAAGTGAACGGAGGTGAGAGCCTTTAGGGGTGCATCATCGACCGATCCTGATGTCTTCGGATGGATTTGAGTAGGAGCATCACTGTTCGGACCCGAAAGATGGTGAACTATGCGTGGATAGGGTGAAGCCAGAGGAAACTCTGGTGGAGGCTCGCAGCGGTTCTGACGTGCAAATCGATCGTCAAATCTGCGCAT--GGGGCGAAA------GACTAATCGAACCAT---------------------------------------------------------------------------------------------------------------------------------------------------------------------------------------------------------------------------------------------------------------------------------------------------------------------------------------------------------------------------------------------------------------------------------------------------------------------------------------------------------------------------------------------------------------------------------------------------------------------------------------------------------------------------------------------------------------------------------------------------------------------------------------------------------------------------------------------------------------------------------------------------------------------------------------------------------------------------------------------------------------------------------------------------------------------------------------------------------------------------------------------------------------
>Apiospora_hainanensis_SAUCC_1682
TCTCCGTTGGTGAACCAGCG-GAGGGATCATTACAGAGTTA-TAC-AACTCCCATACCATTT-GC--CAAC-TTTACCAGTTAT-GCCTCGGCGTGAACT---GCGCGCATACGG------AG-GCAGGTCG----GGT--------GTTACCCTGTAGC-----------------------CTACCCTGTAGGTTACCCGGTAGC----TACCCTGTA---GG---------------TTACCCTGTAG--C----------TTACCCTG-------------CA-CC------------------AC--------TCCCGC-G------------------------------------------------------------------------C-----AGCCCGCCGGTGG--ACACT-AAACTCTTG-TTTTATTGTATCTTCTGAGCG-TATTATTTT-AATAA-TTAAAACTTTCAACAACGGATCTCTTGGTTCTGGCATCGATGAAGAACGCAGCGAAATGCGATAAGTAATGTGAATTGCAGAATTCAGTGAATCATCGAATCTTTGAACGCACATTGCGCCCATCAGTATTCTGGTGGGCATGCCTGTTCGAGCGTCATTTCAACCCTTAAGCCTAGCTTAGTGTTGGGAATCTACTGT--ACTGTAGTTCCTTAAAGACAGTGGCGGAGCGATAGTTGTCCTCTGAGCGTAGTAA--ATTTATT-TCTCGCTTCTGTAAGGCTC-TATC-CTCCCGCCATAAAACCCCCAATTTTT-T-GTGGTTGACCTCGGATCAGGTAGGAATACCCGCTGAACACGGCGAGTGAAGCGGGAACAGC-TCAAATTTGAAATCTGGCCCTTGGGTCCGAGTTGTAATTTGCAGAGGATGCTTTTGGTGCGGTGCCTTCCGAGTTCCCTGGAACGGGACGCCTTAGAGGGTGAGAGCCCCGTACGGTTGGACACCAAGCCTATGTAAAGCTCCTTCGACGAGTCGAGTAGTTTGGGAATGCTGCTCAAAATGGGAGGTATATTTCTTCTAAAGCTAAATATTGGCCAGAGACCGATAGCGCACAAGTAGAGTGATCGAAAGATGAAAAGCACTTTGAAAAGAGGGTTAAATAGCACGTGAAATTGTTGAAAGGGAAGGATTTATGACCAGACTTTTTCTAGGGGGATCATCCGGTGTTCTCACCGGTGCAC-TTCCCCTAGTTGAGGCCAGCATCGGTTTCTGTCGGGGGATAAAAGCTTCAGGAATGTGGCTCCCTCCGGGGAGTGTTATAGCCTGTTGCATAATACCCTGACGGGGACCGAGGTTCGCGCAT-TGCAAGGATGCTGGCGTAATGGTTATTAATCACCCGTCTTGAAACACGGACCAAGGAGTCG-AACATTTGTGCGAGTGTTTGGGTGTTAAACCCTCACGCGTAATGAAAGTGAACGGAGGTGAGAGCCTTTAGGGGTGCATCATCGACCGATCCTGATGTCTTCGGATGGATTTGAGTAAGAGCATTAATGTTCGGACCCGAAAGATGGTGAACTATGCGTGGATAGGGTGAAGCCAGAGGAAACTCTGGTGGAGGCTCGCAGCGGTTCTGACGTGCAAATCGATCGTCAAATCTGCGCAT---------------------------------AGAAGGTTAGTTCTACTCATC-------ATCACTG-CCCA----TCTTCCCA----ATCAC---ATCATCAAACATCATT----GCTGGCATACAC---------------GTTGCTGTCGTTGTTC--TCCCTTCACCCCGCCTTGAG-ACTTGACCCCCCTCCAT-TGGAATTTTT-CTTATCTTGGAG--GGGCAACTCAACCC---TGTGT------CCCCACTCTCAC-----TG-CACAAATTGGTCC-GGGC---CT-CGCACGG-GCCCACCAC-CCAAAAAGTC-CT--------CAATTGGAT--ATGC-AACAT-TGA--TACTGAC---AACCAATAATAGGAAGCCGCCGAACTCGGCAA-GGGTTC-------------------------TTTCAAGTATGCCTGGGTTCTTG----------ACAAGCTCAAGGCCGAGCGTGAGCG---TGGTATCACCATCGATATTGCTCTGTGGAAGTTCGAGACTGAGGAGTACAACGTCACCGTCATTGACGCTCCCGGTCA------CCGTGATTTCATCAAG----CTGCTTTCTGGTGCGTA--CCTGCTT-CGCCTTTTCCTC--CCGATCGTGCGACCTGAACTCGAACCGGTCCAATGC-----------GATACGATTACA-----GCCCGGC-GAGACG----ACTTGCCTG------------CAACGATCAG--TC--TGGGGCAATTT-AGGACGGAACAGGA----TACTGACT-AGTG----TGTCCCTTTAGGCAACAGATTTCCAGCGAGCACGGTCTCGACAGCAATGGAGTGTAAG-TC-TTGCC----GCCTG-CCCAT----TGTCGC----CTT-A--CATCTGGCTGACAGTT-----------------------------CTA-TTTTAT-AGCTACAACGGTACCTCTGAGCTCCAGCTGGAGCGCATGAGCGTCTACTTCAACGAGGCTTCGGGCAACAAGTATGTTCCCCGTGCCGTTCTCGTCGATCTCGAGCCCGGTACCATGGACGCTGTCCGTGCCGGTCCCTTCGGCCAACTTTTCCGCCCCGACAACTTCGTTTTCGG------
>Apiospora_hainanensis_SAUCC_1681
TCTCCGTTGGTGAACCAGCG-GAGGGATCATTACAGAGTTA-TAC-AACTCCCATACCATTT-GC--CAAC-TTTACCAGTTAT-GCCTCGGCGTGAACT---GCGCGCATACGG------AG-GCAGGTCG----GGT--------GTTACCCTGTAGC-----------------------CTACCCTGTAGGTTACCCGGTAGC----TACCCTGTA---GG---------------TTACCCTGTAG--C----------TTACCCTG-------------CA-CC------------------AC--------TCCCGC-G------------------------------------------------------------------------C-----AGCCCGCCGGTGG--ACACT-AAACTCTTG-TTTTATTGTATCTTCTGAGCG-TATTATTTT-AATAA-TTAAAACTTTCAACAACGGATCTCTTGGTTCTGGCATCGATGAAGAACGCAGCGAAATGCGATAAGTAATGTGAATTGCAGAATTCAGTGAATCATCGAATCTTTGAACGCACATTGCGCCCATCAGTATTCTGGTGGGCATGCCTGTTCGAGCGTCATTTCAACCCTTAAGCCTAGCTTAGTGTTGGGAATCTACTGT--ACTGTAGTTCCTTAAAGACAGTGGCGGAGCGATAGTTGTCCTCTGAGCGTAGTAA--ATTTATT-TCTCGCTTCTGTAAGGCTC-TATC-CTCCCGCCATAAAACCCCCAATTTTT-T-GTGGTTGACCTCGGATCAGGTAGGAATACCCGCTGAACACGGCGAGTGAAGCGGGAACAGC-TCAAATTTGAAATCTGGCCCTTGGGTCCGAGTTGTAATTTGCAGAGGATGCTTTTGGTGCGGTGCCTTCCGAGTTCCCTGGAACGGGACGCCTTAGAGGGTGAGAGCCCCGTACGGTTGGACACCAAGCCTATGTAAAGCTCCTTCGACGAGTCGAGTAGTTTGGGAATGCTGCTCAAAATGGGAGGTATATTTCTTCTAAAGCTAAATATTGGCCAGAGACCGATAGCGCACAAGTAGAGTGATCGAAAGATGAAAAGCACTTTGAAAAGAGGGTTAAATAGCACGTGAAATTGTTGAAAGGGAAGGATTTATGACCAGACTTTTTCTAGGGGGATCATCCGGTGTTCTCACCGGTGCAC-TTCCCCTAGTTGAGGCCAGCATCGGTTTCTGTCGGGGGATAAAAGCTTCAGGAATGTGGCTCCCTCCGGGGAGTGTTATAGCCTGTTGCATAATACCCTGACGGGGACCGAGGTTCGCGCAT-TGCAAGGATGCTGGCGTAATGGTTATTAATCACCCGTCTTGAAACACGGACCAAGGAGTCG-AACATTTGTGCGAGTGTTTGGGTGTTAAACCCTCACGCGTAATGAAAGTGAACGGAGGTGAGAGCCTTTAGGGGTGCATCATCGACCGATCCTGATGTCTTCGGATGGATTTGAGTAAGAGCATTAATGTTCGGACCCGAAAGATGGTGAACTATGCGTGGATAGGGTGAAGCCAGAGGAAACTCTGGTGGAGGCTCGCAGCGGTTCTGACGTGCAAATCGATCGTCAAATCTGCGCAT---------------------------------AGAAGGTTAGTTCTACTCATC-------ATCACTG-CCCA----TCTTCCCA----ATCAC---ATCATCAAACATCATT----GCTGGCATACAC---------------GTTGCTGTCGTTGTTC--TCCCTTCACCCCGCCTTGAG-ACTTGACCCCCCTCCAT-TGGAATTTTT-CTTATCTTGGAG--GGGCAACTCAACCC---TGTGT------CCCCACTCTCAC-----TG-CACAAATTGGTCC-GGGC---CT-CGCACGG-GCCCACCAC-CCAAAAAGTC-CT--------CAATTGGAT--ATGC-AACAT-TGA--TACTGAC---AACCAATAATAGGAAGCCGCCGAACTCGGCAA-GGGTTC-------------------------TTTCAAGTATGCCTGGGTTCTTG----------ACAAGCTCAAGGCCGAGCGTGAGCG---TGGTATCACCATCGATATTGCTCTGTGGAAGTTCGAGACTGAGGAGTACAACGTCACCGTCATTGACGCTCCCGGTCA------CCGTGATTTCATCAAG----CTGCTTTCTGGTGCGTA--CCTGCTT-CGCCTTTTCCTC--CCGATCGTGCGACCTGAACTCGAACCGGTCCAATGC-----------GATACGATTACA-----GCCCGGC-GAGACG----ACTTGCCTG------------CAACGATCAG--TC--TGGGGCAATTT-AGGACGGAACAGGA----TACTGACT-AGTG----TGTCCCTTTAGGCAACAGATTTCCAGCGAGCACGGTCTCGACAGCAATGGAGTGTAAG-TC-TTGCC----GCCTG-CCCAT----TGTCGC----CTT-A--CATCTGGCTGACAGTT-----------------------------CTA-TTTTAT-AGCTACAACGGTACCTCTGAGCTCCAGCTGGAGCGCATGAGCGTCTACTTCAACGAGGCTTCGGGCAACAAGTATGTTCCCCGTGCCGTTCTCGTCGATCTCGAGCCCGGTACCATGGACGCTGTCCGTGCCGGTCCCTTCGGCCAACTTTTCCGCCCCGACAACTTCGTTTTCGG------
>Apiospora_dongyingensis_SAUCC_0303
TCTCCGTTGGTGAACCAGCG-GAGGGATCATTACAGAGTTA-TAC-AACTCCCATACCATTT-GT--AAACTTTACTCAGTTAT-GCCTCGGCGTGAACT---GCG----TACGG------AGTGTAGAGT-----GGT--------GTTACCCGGTAGC-----------------------TTACCCTGTAGGT---------------TACCCTGTA---GG---------------TTACCCTGTAG--C---------GCTACCCTG-------------CA-TC-----------------GC---------TCCCGC-G------------------------------------------------------------------------C-----AGCCCGCCGGTGG-TACACT-AAACTCTTG-TTTTATTTTATATTCTGAGCG-TATTATTTT-AATAA-TTAAAACTTTCAACAACGGATCTCTTGGTTCTGGCATCGATGAAGAACGCAGCGAAATGCGATAAGTAATGTGAATTGCAGAATTCAGTGAATCATCGAATCTTTGAACGCACATTGCGCCCATCAGTATTCTGGTGGGCATGCCTGTTCGAGCGTCATTTCAACCCTTAAGCCTAGCTTAGTGTTGGGAATCTACTGT--ATTGTAGTTCCTTAAAGACAGTGGCGGAGCGATAGTTGTCCTCTGAGCGTAGTAA--ATTTATT-TCTCGCTTCTGTAAGGCTC-TATT-CTCCCGCCATAAAACCCCCAATTTTT-TAGTGGTTGACCTCGGATCAGGTAGGAATACCCGCTGAAC---GCGAGTGAAGCGGGAACAGC-TCAAATTTGAAATCTGGCCCTTGGGTCCGAGTTGTAATTTGCAGAGGATGCTTTTGGTGCGGTGCCTTCCGAGTTCCCTGGAACGGGACGCCTTAGAGGGTGAGAGCCCCGTACGGTTGGACACCAAGCCTATGTAAAGCTCCTTCGACGAGTCGAGTAGTTTGGGAATGCTGCTCAAAATGGGAGGTATATTTCTTCTAAAGCTAAATATTGGCCAGAGACCGATAGCGCACAAGTAGAGTGATCGAAAGATGAAAAGCACTTTGAAAAGAGGGTTAAATAGCACGTGAAATTGTTGAAAGGGAAGGATTTATGACCAGACTTTTTCTGGGGGGATCATCCGGTGTTCTCACCGGTGCACTTTCCCCCAGTTGAGGCCAGCATCGGTTTCTGTCGAGGGATAAAAGCTTTAGGAATGTGGCTCCTCTCGGGGAGTGTTATAGCCTGTTGCATAATACCTTGACGGGGACCGAGGTTCGCGCAT-TGCAAGGATGCTGGCGTAATGGTTATTAATCACCCGTCTTGAAACACGGACCAAGGAGTCG-AACATTTGTGCGAGTGTTTGGGTGTTAAACCCTCACGCGTAATGAAAGTGAACGGAGGTGAGAGCCTTTAGGGGTGCATCATCGACCGATCCTGATGTCTTCGGATGGATTTGAGTAAGAGCATAACTGTTCGGACCCGAAAGATGGTGAACTATGCGTGGATAGGGTGAAGCCAGAGGAAACTCTGGTGGAGGCTCGCAGCGGTTCTGACGTGCAAATCGATCGTCAAATCTGCGCAT-GGGGGCGAAA------GACTAATCGAACCAT----AGGTTAGTTCTAC---TC-------ATTATTT-CCCA----GCTTCCCC----ATCAC---ATCATCAAACATCACT----GCTGGCATACAC---------------GTCGTTGTTGTCTCCCTCTCCCTTCACCCCGCCTTGAG-CCTCGA--CCCCTCCAT-TGGGATTTTCTTT-ATCTTGGAG--GGGCAACTCAACCC---TGTGT------CCCCACTTTCAC-----TG-CACAAATTGGCGC-GGGC---CC-CGCACGG-GCCCAACAT-CAAAAAAGTC-CT--------CAATTGGAT--ATGC-AACAT-CGA--TACTGAC---AACCA-TAATAGGAAGCCGCCGAACTCGGCAA-GGGTTC-------------------------TTTCAAGTATGCCTGGGTTCTTG----------ACAAGCTCAAGGCCGAGCGCGAGCG---TGGTATCACCATCGATATTGCTCTGTGGAAGTTCGAGACTGAGGAGTACAATGTCACCGTCATTGACGCTCCCGGTCA------CCGTGATTTCATCAAGAACACTGCTTTCTGGTGCGTA--CCTGCTT-CGCCTTTTCCTC--CCGATCGTGCGACCTGAACTCGAACCGGTCCAATGC-----------GATACGATTACA-----GCCCGGC-GGGACG----ACCTTCCTG------------CGTCGATCAG-TTT--TGGGACAATTT-AGGACGGAACAGGA----TACTGACT-AGTG----TGTCCCTTTAGGCAACAGATTTCCAGCGAGCACGGTCTCGACAGCAATGGAGTGTAAG-TC-TTGCCTTCCGCCTG-CCCAA----CGCCAC----CTT-G--CACCTGGCTGACAGTT-----------------------------CGA-CTTTAT-AGCTACAACGGTACCTCTGAGCTCCAGCTGGAGCGCATGAGCGTCTACTTCAACGAGGCTTCGGGCAACAAGTATGTTCCCCGTGCCGTTCTCGTCGATCTCGAGCCCGGTACCATGGATGCCGTCCGTGCTGGTCCCTTCGGACAGCTTTTCCGCCCCGACAACTTCGTT-TCGGTCATCC
>Apiospora_dongyingensis_SAUCC_0302
TCTCCGTTGGTGAACCAGCG-GAGGGATCATTACAGAGTTA-TAC-AACTCCCATACCATTT-GT--AAACTTTACTCAGTTAT-GCCTCGGCGTGAACT---GCG----TACGG------AGTGTAGAGTG----GT---------GTTACCCGGTAGC-----------------------TTACCCTGTAGGT---------------TACCCTGTA---GG---------------TTACCCTGTAG--C---------GCTACCCTG-------------CA-TC-----------------GC---------TCCCGC-G------------------------------------------------------------------------C-----AGCCCGCCGGTGG-TACACT-AAACTCTTG-TTTTATTTTATATTCTGAGCG-TATTATTTT-AATAA-TTAAAACTTTCAACAACGGATCTCTTGGTTCTGGCATCGATGAAGAACGCAGCGAAATGCGATAAGTAATGTGAATTGCAGAATTCAGTGAATCATCGAATCTTTGAACGCACATTGCGCCCATCAGTATTCTGGTGGGCATGCCTGTTCGAGCGTCATTTCAACCCTTAAGCCTAGCTTAGTGTTGGGAATCTACTGT--ATTGTAGTTCCTTAAAGACAGTGGCGGAGCGATAGTTGTCCTCTGAGCGTAGTAA--ATTTATT-TCTCGCTTCTGTAAGGCTC-TATT-CTCCCGCCATAAAACCCCCAATTTTT-TAGTGGTTGACCTCGGATCAGGTAGGAATACCCGCTGAAC---GCGAGTGAAGCGGGAACAGC-TCAAATTTGAAATCTGGCCCTTGGGTCCGAGTTGTAATTTGCAGAGGATGCTTTTGGTGCGGTGCCTTCCGAGTTCCCTGGAACGGGACGCCTTAGAGGGTGAGAGCCCCGTACGGTTGGACACCAAGCCTATGTAAAGCTCCTTCGACGAGTCGAGTAGTTTGGGAATGCTGCTCAAAATGGGAGGTATATTTCTTCTAAAGCTAAATATTGGCCAGAGACCGATAGCGCACAAGTAGAGTGATCGAAAGATGAAAAGCACTTTGAAAAGAGGGTTAAATAGCACGTGAAATTGTTGAAAGGGAAGGATTTATGACCAGACTTTTTCTGGGGGGATCATCCGGTGTTCTCACCGGTGCACTTTCCCCCAGTTGAGGCCAGCATCGGTTTCTGTCGAGGGATAAAAGCTTTAGGAATGTGGCTCCTCTCGGGGAGTGTTATAGCCTGTTGCATAATACCTTGACGGGGACCGAGGTTCGCGCAT-TGCAAGGATGCTGGCGTAATGGTTATTAATCACCCGTCTTGAAACACGGACCAAGGAGTCG-AACATTTGTGCGAGTGTTTGGGTGTTAAACCCTCACGCGTAATGAAAGTGAACGGAGGTGAGAGCCTTTAGGGGTGCATCATCGACCGATCCTGATGTCTTCGGATGGATTTGAGTAAGAGCATAACTGTTCGGACCCGAAAGATGGTGAACTATGCGTGGATAGGGTGAAGCCAGAGGAAACTCTGGTGGAGGCTCGCAGCGGTTCTGACGTGCAAATCGATCGTCAAATCTGCGCAT-GGGGGCGAAA------GACTAATCGAACCAT----AGGTTAGTTCTAC---TC-------ATTATTT-CCCA----GCTTCCCC----ATCAC---ATCATCAAACATCACT----GCTGGCATACACGTC------------GTTGTTGTCTCCC-TC--TCCCTTCACCCCGCCTTGAG-CCTCGA--CCCCTCCAT-TGGGATTTTCTTT-ATCTTGGAG--GGGCAACTCAACCC---TGTGT------CCCCACTTTCAC-----TG-CACAAATTGGCGC-GGGC---CC-CGCACGG-GCCCAACAT-CAAAAAAGTC-CT--------CAATTGGAT--ATGC-AACAT-CGA--TACTGAC---AACCA-TAATAGGAAGCCGCCGAACTCGGCAA-GGGTTC-------------------------TTTCAAGTATGCCTGGGTTCTTG----------ACAAGCTCAAGGCCGAGCGCGAGCG---TGGTATCACCATCGATATTGCTCTGTGGAAGTTCGAGACTGAGGAGTACAATGTCACCGTCATTGACGCTCCCGGTCA------CCGTGATTTCATCAAGAACACTGCTTTCTGGTGCGTA--CCTGCTT-CGCCTTTTCCTC--CCGATCGTGCGACCTGAACTCGAACCGGTCCAATGC-----------GATACGATTACA-----GCCCGGC-GGGACG----ACCTTCCTG------------CGTCGATCAG-TTT--TGGGACAATTT-AGGACGGAACAGGA----TACTGACT-AGTG----TGTCCCTTTAGGCAACAGATTTCCAGCGAGCACGGTCTCGACAGCAATGGAGTGTAAG-TC-TTGCCTTCCGCCTG-CCCAA----CGCCAC----CTT-G--CACCTGGCTGACAGTT-----------------------------CGA-CTTTAT-AGCTACAACGGTACCTCTGAGCTCCAGCTGGAGCGCATGAGCGTCTACTTCAACGAGGCTTCGGGCAACAAGTATGTTCCCCGTGCCGTTCTCGTCGATCTCGAGCCCGGTACCATGGATGCCGTCCGTGCTGGTCCCTTCGGACAGCTTTTCCGCCCCGACAACTTCGTT-TCGGTCATCC
>Apiospora_bawanglingensis_BW0445_2
TCTCCGTTGGTGAACCAGCG-GAGGGATCATTACAGAGTTA-TAC-AACTCCCACACCATTT-GT--TAAC-TTACTCAGTTAT-GCCTCGGCGTGAACT---GCG----TACGG------AG-GCAGGTCG----GGT--------GTTACCCTGTAGC-----------------------CTACCCTGTAGGTTACCCGGTAGC----TACCCTGTA---GG---------------CTACCCTGTAG--C----------GTACCCTG-------------CA-CC-----------------AC---------TCCCGC-G------------------------------------------------------------------------C-----AGCCCGCCGGTGG-TACACG-AAACTCTTG-TTTTATTGTATCTTCTGAGCG-AATTATTTT-AATAA-TTAAAACTTTCAACAACGGATCTCTTGGTTCTGGCATCGATGAAGAACGCAGCGAAATGCGATAAGTAATGTGAATTGCAGAATTCAGTGAATCATCGAATCTTTGAACGCACATTGCGCCCATCAGTATTCTGGTGGGCATGCCTGTTCGAGCGTCATTTCAACCCTTAAGCCTAGCTTAGTGTTGGGAATCGACTGT--ATTGTCGTTCCTTAAAGACAGTGGCGGAGCGATAGTTGTCCTCTGAGCGTAGTAA--ATTTATT-TCTCGCTTCTGTAAGGCTC-TATC-TTCTCGCCATAAAACCCCCAATTTTT-TAGTGGTTGACCTCGGATCAGGTAGGAATACCCGCTGAAC-CGGCGAGTGAAGCGGGAACAGC-TCAAATTTGAAATCTGGCCCTTGGGTCCGAGTTGTAATTTGCAGAGGATGCTTTTGGTGCGGTGCCTTCCGAGTTCCCTGGAACGGGACGCCTTAGAGGGTGAGAGCCCCGTACGGTTGGACACCAAGCCTATGTAAAGCTCCTTCGACGAGTCGAGTAGTTTGGGAATGCTGCTCAAAATGGGAGGTATATTTCTTCTAAAGCTAAATATTGGCCAGAGACCGATAGCGCACAAGTAGAGTGATCGAAAGATGAAAAGCACTTTGAAAAGAGGGTTAAATAGCACGTGAAATTGTTGAAAGGGAAGGATTTATGACCAGACTTTTTCTAGGGGGATCATCCGGTGTTCTCACCGGTGCAC-TTCCCCTAGTTGAGGCCAGCATCGGTTTCTGTCGGGGGATAAAAGCTTCGGGAATGTGGCTCCCTCCGGGGAGTGTTATAGCCCGTTGCATAATACCCTGACGGGGACCGAGGTTCGCGCAT-TGCAAGGATGCTGGCGTAATGGTTATTAATCACCCGTCTTGAAACACGGACCAAGGAGTCG-AACATTTGTGCGAGTGTTTGGGTGTTAAACCCTCACGCGTAATGAAAGTGAACGGAGGTGAGAGCCTTTCGGGGTGCATCATCGACCGATCCTGATGTCTTCGGATGGATTTGAGTAAGAGCATTAATGTTCGGACCCGAAAGATGGTGAACTATGCGTGGATAGGGTGAAGCCAGAGGAAACTCTGGTGGAGGCTCGCAGCGGTTCTGACGTGCAAATCGATCGTCAAATCTGCGCAT-GGGGGCGAAA------GACTAATCGAACCATGAGAAGGTTAGTTCTAC---TC-------ATCACTT-CCCA----TCTTCCCA----AGCACATTATTATCAAACATCACC----CGTGGCATACATGTCGCTGTCGCT---GTCGCTGTCGATG-TC--TCCCTTCACCCCGCTTTGAG--ACTGA--CCCCTCCAT-TGG-ATTTTTTCTAACCATGGAG--GGGCAACTCAACCC---TGTGT------CCCCACTTTCCC-----TG-CACAAATTGGCAC-GGAC---CT-CGCACCG-ACCCGACATAAAAAAAAGTC-CT--------CAATTGGAT--ATGC-AACAT-GAA--TACTGAC---AACCAAAAATAGGAAGCCGCCGAGCTCGGCAA-GGGTTC-------------------------TTTCAAGTATGCCTGGGTTCTTG----------ACAAGCTCAAGGCCGAGCGTGAGCG---TGGTATCACCATCGATATCGCTCTGTGGAAGTTCGAGACTGAGGAGTACAACGTCACCGTCATTGACGCTCCCGGTCA------CCGTGATTTCATCAAGAACACTGCTTTCTGGTGCGTA--CCTGCTT-CGCCTTCTCCTC--CCGATCGTGCGACCTGAACCCGAACCGATCCAATGC-----------GATACGAGTACA-----GCCCGGC-AGGACG----ACTTGCCTG------------CAACGATCAG-TCT---GGTACGATTT-AGGACAGAACAGGA----TATTGACT-AGTG----TGTCCCCTTAGGCAACAGATTTCCAGCGAGCACGGTCTCGACAGCAATGGAGTGTAAG-TC-TTGTC----GCCTA-CCCAG---TTGTCGC----CTT-G--CATCTGGCTGACAGTT-----------------------------CAA-TTTTAT-AGCTACAACGGTACCTCGGAGCTCCAGCTGGAGCGCATGAGCGTCTACTTCAACGAGGCTTCGGGCAACAAGTATGTTCCCCGTGCCGTTCTCGTCGATCTCGAGCCCGGTACCATGGACGCTGTCCGTGCCGGTCCCTTCGGTCAGCTCTTCCGCCCCGACAACTTCGTTTTCGGTCAATC
>Apiospora_bawanglingensis_BW0445_1
TCTCCGTTGGTGAACCAGCG-GAGGGATCATTACAGAGTTA-TAC-AACTCCCACACCATTT-GT--TAAC-TTACTCAGTTAT-GCCTCGGCGTGAACT---GCG----TACGG------AG-GCAGGTCG----GGT--------GTTACCCTGTAGC-----------------------CTACCCTGTAGGTTACCCGGTAGC----TACCCTGTA---GG---------------CTACCCTGTAG--C----------GTACCCTG-------------CA-CC-----------------AC---------TCCCGC-G------------------------------------------------------------------------C-----AGCCCGCCGGTGG-TACACG-AAACTCTTG-TTTTATTGTATCTTCTGAGCG-AATTATTTT-AATAA-TTAAAACTTTCAACAACGGATCTCTTGGTTCTGGCATCGATGAAGAACGCAGCGAAATGCGATAAGTAATGTGAATTGCAGAATTCAGTGAATCATCGAATCTTTGAACGCACATTGCGCCCATCAGTATTCTGGTGGGCATGCCTGTTCGAGCGTCATTTCAACCCTTAAGCCTAGCTTAGTGTTGGGAATCGACTGT--ATTGTCGTTCCTTAAAGACAGTGGCGGAGCGATAGTTGTCCTCTGAGCGTAGTAA--ATTTATT-TCTCGCTTCTGTAAGGCTC-TATC-TTCTCGCCATAAAACCCCCAATTTTT-TAGTGGTTGACCTCGGATCAGGTAGGAATACCCGCTGAAC-CGGCGAGTGAAGCGGGAACAGC-TCAAATTTGAAATCTGGCCCTTGGGTCCGAGTTGTAATTTGCAGAGGATGCTTTTGGTGCGGTGCCTTCCGAGTTCCCTGGAACGGGACGCCTTAGAGGGTGAGAGCCCCGTACGGTTGGACACCAAGCCTATGTAAAGCTCCTTCGACGAGTCGAGTAGTTTGGGAATGCTGCTCAAAATGGGAGGTATATTTCTTCTAAAGCTAAATATTGGCCAGAGACCGATAGCGCACAAGTAGAGTGATCGAAAGATGAAAAGCACTTTGAAAAGAGGGTTAAATAGCACGTGAAATTGTTGAAAGGGAAGGATTTATGACCAGACTTTTTCTAGGGGGATCATCCGGTGTTCTCACCGGTGCAC-TTCCCCTAGTTGAGGCCAGCATCGGTTTCTGTCGGGGGATAAAAGCTTCGGGAATGTGGCTCCCTCCGGGGAGTGTTATAGCCCGTTGCATAATACCCTGACGGGGACCGAGGTTCGCGCAT-TGCAAGGATGCTGGCGTAATGGTTATTAATCACCCGTCTTGAAACACGGACCAAGGAGTCG-AACATTTGTGCGAGTGTTTGGGTGTTAAACCCTCACGCGTAATGAAAGTGAACGGAGGTGAGAGCCTTTCGGGGTGCATCATCGACCGATCCTGATGTCTTCGGATGGATTTGAGTAAGAGCATTAATGTTCGGACCCGAAAGATGGTGAACTATGCGTGGATAGGGTGAAGCCAGAGGAAACTCTGGTGGAGGCTCGCAGCGGTTCTGACGTGCAAATCGATCGTCAAATCTGCGCAT-GGGGGCGAAA------GACTAATCGAACCATGAGAAGGTTAGTTCTAC---TC-------ATCACTT-CCCA----TCTTCCCA----AGCACATTATTATCAAACATCACC----CGTGGCATACATGTCGCTGTCGCT---GTCGCTGTCGATG-TC--TCCCTTCACCCCGCTTTGAG--ACTGA--CCCCTCCAT-TGG-ATTTTTTCTAACCATGGAG--GGGCAACTCAACCC---TGTGT------CCCCACTTTCCC-----TG-CACAAATTGGCAC-GGAC---CT-CGCACCG-ACCCGACATAAAAAAAAGTC-CT--------CAATTGGAT--ATGC-AACAT-GAA--TACTGAC---AACCAAAAATAGGAAGCCGCCGAGCTCGGCAA-GGGTTC-------------------------TTTCAAGTATGCCTGGGTTCTTG----------ACAAGCTCAAGGCCGAGCGTGAGCG---TGGTATCACCATCGATATCGCTCTGTGGAAGTTCGAGACTGAGGAGTACAACGTCACCGTCATTGACGCTCCCGGTCA------CCGTGATTTCATCAAGAACACTGCTTTCTGGTGCGTA--CCTGCTT-CGCCTTCTCCTC--CCGATCGTGCGACCTGAACCCGAACCGATCCAATGC-----------GATACGAGTACA-----GCCCGGC-AGGACG----ACTTGCCTG------------CAACGATCAG-TCT---GGTACGATTT-AGGACAGAACAGGA----TATTGACT-AGTG----TGTCCCCTTAGGCAACAGATTTCCAGCGAGCACGGTCTCGACAGCAATGGAGTGTAAG-TC-TTGTC----GCCTA-CCCAG---TTGTCGC----CTT-G--CATCTGGCTGACAGTT-----------------------------CAA-TTTTAT-AGCTACAACGGTACCTCGGAGCTCCAGCTGGAGCGCATGAGCGTCTACTTCAACGAGGCTTCGGGCAACAAGTATGTTCCCCGTGCCGTTCTCGTCGATCTCGAGCCCGGTACCATGGACGCTGTCCGTGCCGGTCCCTTCGGTCAGCTCTTCCGCCCCGACAACTTCGTTTTCGGTCAATC
>Apiospora_indocalami_BW0444_2
TCTCCGTTGGTGAACCAGCG-GAGGGATCATTACAGAGTTA-TAC-AACTCCCACACCATTT-GT--TAAC-TTACTCAGTTAT-GCCTCGGCGTGAACT---GCG----TACGG------AG-GCAGGTCG----GGT--------GTTACCCTGTAGCCTACCCTGTAGGTTACCCGGTAGCTACCCTGTAGGTTACCCGGTAGC----TACCCTGTA---GG---------------CTACCCTGTAG--C----------TTACCCTG-------------CA-CC-----------------AC---------TCCCGC-G------------------------------------------------------------------------C-----AGCCCGCCGGTGG-TACACG-AAACTCTTG-TTTTATTGTATCTTCTGAGCG-AATTATTTT-AATAA-TTAAAACTTTCAACAACGGATCTCTTGGTTCTGGCATCGATGAAGAACGCAGCGAAATGCGATAAGTAATGTGAATTGCAGAATTCAGTGAATCATCGAATCTTTGAACGCACATTGCGCCCATCAGTATTCTGGTGGGCATGCCTGTTCGAGCGTCATTTCAACCCTTAAGCCTAGCTTAGTGTTGGGAATCGACTGT--ATTGTCGTTCCTTAAAGACAGTGGCGGAGCGATAGTTGTCCTCTGAGCGTAGTAA--ATTTATT-TCTCGCTTCTGTAAGGCTC-TGTC-CTCCCGCCATAAAACCCCCAATTTTT-TAGTGGTTGACCTCGGATCAGGTAGGAATACCCGCTGAACACGGCGAGTGAAGCGGGAACAGC-TCAAATTTGAAATCTGGCCCTTGGGTCCGAGTTGTAATTTGCAGAGGATGCTTTTGGTGCGGTGCCTTCCGAGTTCCCTGGAACGGGACGCCTTAGAGGGTGAGAGCCCCGTACGGTTGGACACCAAGCCTATGTAAAGCTCCTTCGACGAGTCGAGTAGTTTGGGAATGCTGCTCAAAATGGGAGGTATATTTCTTCTAAAGCTAAATATTGGCCAGAGACCGATAGCGCACAAGTAGAGTGATCGAAAGATGAAAAGCACTTTGAAAAGAGGGTTAAATAGCACGTGAAATTGTTGAAAGGGAAGGATTTATGACCAGACTTTTTCTAGGGGGATCATCCGGTGTTCTCACCGGTGCAC-TTCCCCTAGTTGAGGCCAGCATCGGTTTCTGTCGGGGGATAAAAGCTTCGGGAATGTGGCTCCCTCCGGGGAGTGTTATAGCCCGTTGCATAATACCCTGACGGGGACCGAGGTTCGCGCAT-TGCAAGGATGCTGGCGTAATGGTTATTAATCACCCGTCTTGAAACACGGACCAAGGAGTCG-AACATTTGTGCGAGTGTTTGGGTGTTAAACCCTCACGCGTAATGAAAGTGAACGGAGGTGAGAGCCTTTCGGGGTGCATCATCGACCGATCCTGATGTCTTCGGATGGATTTGAGTAAGAGCATTAATGTTCGGACCCGAAAGATGGTGAACTATGCGTGGATAGGGTGAAGCCAGAGGAAACTCTGGTGGAGGCTCGCAGCGGTTCTGACGTGCAAATCGATCGTCAAATCTGCGCAT-GGGGGCGAAA------GACTAATCGAACCATGAGAAGGTTAGTTCTAC---TC-------ATCACTT-CCCA----TCTTCCCA----AGCACATTATTATCAAACATCACT----TGTGGCATACATGTCGCT---------GTCGCTGTCGATGTC---TCCCTTCACCCCGCTTCGAG--ACTGA--CCCCTCCAT-TGG-ATTTTTTCTAACCATGGAG--GGGCAACTCAACCC---TGTGT------CCCCACTTTCCC-----TG-CACAAATTGGCAC-GGAC---CT-CGCACCG-ACCCGACATACAAAAAAGTC-CT--------CAATTGGAT--ATGC-AACAT-GAA--TACTGAC---AACCAAAAATAGGAAGCCGCCGAGCTCGGCAA-GGGTTC-------------------------TTTCAAGTATGCCTGGGTTCTTG----------ACAAGCTCAAGGCCGAGCGTGAGCG---TGGTATCACCATCGATATCGCTCTGTGGAAGTTCGAGACTGAGGAGTACAACGTCACCGTCATTGACGCTCCCGGTCA------CCGTGATTTCATCAAGAACACTGCTTTCTGGTGCGTA--CCTGCTT-CGCCTTCTCCTC--CCGATCGTGCGACCTGAACCCGAACCGGTCCAATGC-----------GATACGAATACA-----GCCCGGC-GGGACG----ACTTGCCTG------------CAACGATCAG-TCT---GGTGCGATTT-AGGACAGAACAGGA----TATTGACT-AGTG----TGTCCCCTTAGGCAACAGATTTCCAGCGAGCACGGTCTCGACAGCAATGGAGTGTAAG-TCTTTGTC----GCCTA-CCCAG---TTGTTGC----CTT-G--CCTCTGGCTGACAGTT-----------------------------CAA-TTTTAT-AGCTACAACGGTACCTCGGAGCTCCAGCTGGAGCGCATGAGCGTCTACTTCAACGAGGCTTCGGGCAACAAGTATGTTCCCCGTGCCGTTCTCGTCGATCTTGAGCCCGGTACCATGGACGCTGTCCGTGCCGGTCCCTTCGGTCAGCTCTTCCGCCCCGACAACTTCGTTTTCGGTCAATC
>Apiospora_indocalami_BW0444_1
TCTCCGTTGGTGAACCAGCG-GAGGGATCATTACAGAGTTA-TAC-AACTCCCACACCATTT-GT--TAAC-TTACTCAGTTAT-GCCTCGGCGTGAACT---GCG----TACGG------AG-GCAGGTCG----GGT--------GTTACCCTGTAGCCTACCCTGTAGGTTACCCGGTAGCTACCCTGTAGGTTACCCGGTAGC----TACCCTGTA---GG---------------CTACCCTGTAG--C----------TTACCCTG-------------CA-CC-----------------AC---------TCCCGC-G------------------------------------------------------------------------C-----AGCCCGCCGGTGG-TACACG-AAACTCTTG-TTTTATTGTATCTTCTGAGCG-AATTATTTT-AATAA-TTAAAACTTTCAACAACGGATCTCTTGGTTCTGGCATCGATGAAGAACGCAGCGAAATGCGATAAGTAATGTGAATTGCAGAATTCAGTGAATCATCGAATCTTTGAACGCACATTGCGCCCATCAGTATTCTGGTGGGCATGCCTGTTCGAGCGTCATTTCAACCCTTAAGCCTAGCTTAGTGTTGGGAATCGACTGT--ATTGTCGTTCCTTAAAGACAGTGGCGGAGCGATAGTTGTCCTCTGAGCGTAGTAA--ATTTATT-TCTCGCTTCTGTAAGGCTC-TGTC-CTCCCGCCATAAAACCCCCAATTTTT-TAGTGGTTGACCTCGGATCAGGTAGGAATACCCGCTGAACACGGCGAGTGAAGCGGGAACAGC-TCAAATTTGAAATCTGGCCCTTGGGTCCGAGTTGTAATTTGCAGAGGATGCTTTTGGTGCGGTGCCTTCCGAGTTCCCTGGAACGGGACGCCTTAGAGGGTGAGAGCCCCGTACGGTTGGACACCAAGCCTATGTAAAGCTCCTTCGACGAGTCGAGTAGTTTGGGAATGCTGCTCAAAATGGGAGGTATATTTCTTCTAAAGCTAAATATTGGCCAGAGACCGATAGCGCACAAGTAGAGTGATCGAAAGATGAAAAGCACTTTGAAAAGAGGGTTAAATAGCACGTGAAATTGTTGAAAGGGAAGGATTTATGACCAGACTTTTTCTAGGGGGATCATCCGGTGTTCTCACCGGTGCAC-TTCCCCTAGTTGAGGCCAGCATCGGTTTCTGTCGGGGGATAAAAGCTTCGGGAATGTGGCTCCCTCCGGGGAGTGTTATAGCCCGTTGCATAATACCCTGACGGGGACCGAGGTTCGCGCAT-TGCAAGGATGCTGGCGTAATGGTTATTAATCACCCGTCTTGAAACACGGACCAAGGAGTCG-AACATTTGTGCGAGTGTTTGGGTGTTAAACCCTCACGCGTAATGAAAGTGAACGGAGGTGAGAGCCTTTCGGGGTGCATCATCGACCGATCCTGATGTCTTCGGATGGATTTGAGTAAGAGCATTAATGTTCGGACCCGAAAGATGGTGAACTATGCGTGGATAGGGTGAAGCCAGAGGAAACTCTGGTGGAGGCTCGCAGCGGTTCTGACGTGCAAATCGATCGTCAAATCTGCGCAT-GGGGGCGAAA------GACTAATCGAACCATGAGAAGGTTAGTTCTAC---TC-------ATCACTT-CCCA----TCTTCCCA----AGCACATTATTATCAAACATCACT----TGTGGCATACATGTCGCT---------GTCGCTGTCGATG-TC--TCCCTTCACCCCGCTTCGAG--ACTGA--CCCCTCCAT-TGG-ATTTTTTCTAACCATGGAG--GGGCAACTCAACCC---TGTGT------CCCCACTTTCCC-----TG-CACAAATTGGCAC-GGAC---CT-CGCACCG-ACCCGACATACAAAAAAGTC-CT--------CAATTGGAT--ATGC-AACAT-GAA--TACTGAC---AACCAAAAATAGGAAGCCGCCGAGCTCGGCAA-GGGTTC-------------------------TTTCAAGTATGCCTGGGTTCTTG----------ACAAGCTCAAGGCCGAGCGTGAGCG---TGGTATCACCATCGATATCGCTCTGTGGAAGTTCGAGACTGAGGAGTACAACGTCACCGTCATTGACGCTCCCGGTCA------CCGTGATTTCATCAAGAACACTGCTTTCTGGTGCGTA--CCTGCTT-CGCCTTCTCCTC--CCGATCGTGCGACCTGAACCCGAACCGGTCCAATGC-----------GATACGAATACA-----GCCCGGC-GGGACG----ACTTGCCTG------------CAACGATCAG--TC--TGGTGCGATTT-AGGACAGAACAGGA----TATTGACT-AGTG----TGTCCCCTTAGGCAACAGATTTCCAGCGAGCACGGTCTCGACAGCAATGGAGTGTAAG-TCTTTGTC----GCCTA-CCCAG---TTGTTGC----CTT-G--CCTCTGGCTGACAGTT-----------------------------CAA-TTTTAT-AGCTACAACGGTACCTCGGAGCTCCAGCTGGAGCGCATGAGCGTCTACTTCAACGAGGCTTCGGGCAACAAGTATGTTCCCCGTGCCGTTCTCGTCGATCTTGAGCCCGGTACCATGGACGCTGTCCGTGCCGGTCCCTTCGGTCAGCTCTTCCGCCCCGACAACTTCGTTTTCGGTCAATC
>Apiospora_adinandrae_1282B_2
TCTCCGTTGGTGAACCAGCG-GAGGGATCATTACCGAGTTA-TAC-AACTCCCACACCATTT-GC--CAAT-TTACTCAGTTAT-GCCTCGGCGTAAGCT---CCG----TACGG---------GGCTGCCG---------------GGTGCGTTGCGGG----------------------------------------CGATAGC----TACCCTGTA---GC---------------TTACCCTGTAG--C---------GCTACCCTG-------------TA-GC-----------------GTA--------CCCTGCGG------------------------------------------------------------------------C-----GGCCCGCCGGTGG--AAACG-AAACTCTTG-TTTTATTGTATCGTCTGAGCG-TCTTATTTT-AATAAGTTAAAACTTTCAACAACGGATCTCTTGGTTCTGGCATCGATGAAGAACGCAGCGAAATGCGATAAGTAATGTGAATTGCAGAATTCAGTGAATCATCGAATCTTTGAACGCACATTGCGCCCATCAGTATTCTGGTGGGCATGCCTGTTCGAGCGTCATTTCAACCCTTAAGCCTAGCTTAGTGTTGGGAATCGACTGT--ATTGTCGTTCCTTAAAGACAGTGGCGGAGCGGCAGTGGTCCTCTGAGCGTAGTAA--ATTTATT-TCTCGCTTTTGCCAGGCCC-TGTC-CTCCCGCCATAAAACCCCCAATTTTT-TAGTGGTTGACCTCGGATCAGGTAGGAATACCCGCTGAACACGGCGAGTGAAGCGGGAACAGC-TCAAATTTGAAATCTGGCCCTTGGGTCCGAGTTGTAATTTGCAGAGGATGCTTTTGGTGCGGTGCCTTCCGAGTTCCCTGGAACGGGACGCCTTAGAGGGTGAGAGCCCCGTACGGTTGGCCACCAAGCCTGTGTAAAGCTCCTTCGACGAGTCGAGTAGTTTGGGAATGCTGCTCAAAATGGGAGGTATATTTCTTCTAAAGCTAAATACTGGCCAGAGACCGATAGCGCACAAGTAGAGTGATCGAAAGATGAAAAGCACTTTGAAAAGAGGGTTAAATAGCACGTGAAATTGTTGAAAGGGAAGGATTTATGACCAGACTTTTTCTAGGGGGATCATCCGGTGTTCTCACCGGTGCAC-TTCCCCTAGTTGAGGCCAGCATCGGTTTCTGCCGGGGGATAAAAGCTTCGGGAATGTGGCTCCCTTCGGGGAGTGTTATAGCCTGTTGCATAATACCCTGGCGGGGACCGAGGTTCGCGCAT-TGCAAGGATGCTGGCGTAATGGTTATTAATCACCCGTCTTGAAACACGGACCAAGGAGTCG-AACATTTGTGCGAGTGTTTGGGTGTTAAACCCTCACGCGTAATGAAAGTGAACGGAGGTGAGAGCCTTTCGGGGTGCATCATCGACCGATCCTGATGTCTTCGGATGGATTTGAGTAAGAGCATAACTGTTCGGACCCGAAAGATGGTGAACTATGCGTGGATAGGGTGAAGCCAGAGGAAACTCTGGTGGAGGCTCGCAGCGGTTCTGACGTGCAAATCGATCGTCAAATCTGCGCAT-GGGGGCGAAA------GACTAATCGAACCAT-------TTAGTTCTGCTCGTC----------ATTTTCCCATTTACCT---------ATTCCCATATCATCACACCTCGCG----GCTGGCATACAT---------------GTCGCTGTC---------CCTCTTCACCCCGCCTTCAG-AGTTGA--CCCCTCCAT-TTGAGATTTTTCTTATCTTGGAG--GGGTAACCAAACCC---TGTGT------CTCCACTTTGAC-----TA-CACAATTTGGCAC-GGGC---CT-CGCACGG-GCCCAACGT-CCAAAAAGTC-CT--------CAATTGGAAT-ATGC-AACAT-GAA--TTCTGAC---AACCA-TAATAGGAAGCCGCCGAACTCGGCAA-GGGTTC-------------------------CTTCAAGTATGCGTGGGTTCTTG----------ACAAGCTCAAGGCCGAGCGCGAGCG---TGGTATCACCATCGATATTGCTCTGTGGAAGTTCGAGACTGAGGAGTACAATGTCACCGTCATTGACGCTCCCGGTCA------CCGTGATTTCATCAAGAACACTGCTTTCTGGTGCGTATCTCTACTT-CGCCTTCTTCTT-GCCCGTTACTCGACCCGAATTCGACCCGGTCCAATGC-----------GATCCACATCTA-----GGCTGGCAAAGATG----GCCCATCTA------------CATTGATCAA-TCT--------------GGGAGGGTACAGGA----TACTGACT-AGTG----TCCCCTTGTAGGCAACAGATTTCCAGCGAGCACGGTCTCGACAGCAATGGAGTGTAAG-TCTT--------GCCTG-TACAA----CGCCGCCTTGCTT-G--CTTCCCGCTGACAGTC-----------------------------CCG-TTCGAT-AGCTACAACGGTACCTCTGAGCTCCAGCTGGAGCGCATGAGCGTCTACTTCAACGAGGCTTCCGGCAACAAGTATGTTCCCCGTGCCGTCCTCGTCGATCTCGAGCCGGGTACCATGGACGCCGTCCGTGCCGGTCCTTTCGGCCAGCTTTTCCGCCCCGACAACTTCGTTTTCGGTCAATC
>Apiospora_adinandrae_1282B_1
TCTCCGTTGGTGAACCAGCG-GAGGGATCATTACCGAGTTA-TAC-AACTCCCACACCATTT-GC--CAAT-TTACTCAGTTAT-GCCTCGGCGTAAGCT---CCG----TACGG---------GGCTGCCG---------------GGTGCGTTGCGGG----------------------------------------CGATAGC----TACCCTGTA---GC---------------TTACCCTGTAG--C---------GCTACCCTG-------------TA-GC-----------------GTA--------CCCTGCGG------------------------------------------------------------------------C-----GGCCCGCCGGTGG--AAACG-AAACTCTTG-TTTTATTGTATCGTCTGAGCG-TCTTATTTT-AATAAGTTAAAACTTTCAACAACGGATCTCTTGGTTCTGGCATCGATGAAGAACGCAGCGAAATGCGATAAGTAATGTGAATTGCAGAATTCAGTGAATCATCGAATCTTTGAACGCACATTGCGCCCATCAGTATTCTGGTGGGCATGCCTGTTCGAGCGTCATTTCAACCCTTAAGCCTAGCTTAGTGTTGGGAATCGACTGT--ATTGTCGTTCCTTAAAGACAGTGGCGGAGCGGCAGTGGTCCTCTGAGCGTAGTAA--ATTTATT-TCTCGCTTTTGCCAGGCCC-TGTC-CTCCCGCCATAAAACCCCCAATTTTT-TAGTGGTTGACCTCGGATCAGGTAGGAATACCCGCTGAACACGGCGAGTGAAGCGGGAACAGC-TCAAATTTGAAATCTGGCCCTTGGGTCCGAGTTGTAATTTGCAGAGGATGCTTTTGGTGCGGTGCCTTCCGAGTTCCCTGGAACGGGACGCCTTAGAGGGTGAGAGCCCCGTACGGTTGGCCACCAAGCCTGTGTAAAGCTCCTTCGACGAGTCGAGTAGTTTGGGAATGCTGCTCAAAATGGGAGGTATATTTCTTCTAAAGCTAAATACTGGCCAGAGACCGATAGCGCACAAGTAGAGTGATCGAAAGATGAAAAGCACTTTGAAAAGAGGGTTAAATAGCACGTGAAATTGTTGAAAGGGAAGGATTTATGACCAGACTTTTTCTAGGGGGATCATCCGGTGTTCTCACCGGTGCAC-TTCCCCTAGTTGAGGCCAGCATCGGTTTCTGCCGGGGGATAAAAGCTTCGGGAATGTGGCTCCCTTCGGGGAGTGTTATAGCCTGTTGCATAATACCCTGGCGGGGACCGAGGTTCGCGCAT-TGCAAGGATGCTGGCGTAATGGTTATTAATCACCCGTCTTGAAACACGGACCAAGGAGTCG-AACATTTGTGCGAGTGTTTGGGTGTTAAACCCTCACGCGTAATGAAAGTGAACGGAGGTGAGAGCCTTTCGGGGTGCATCATCGACCGATCCTGATGTCTTCGGATGGATTTGAGTAAGAGCATAACTGTTCGGACCCGAAAGATGGTGAACTATGCGTGGATAGGGTGAAGCCAGAGGAAACTCTGGTGGAGGCTCGCAGCGGTTCTGACGTGCAAATCGATCGTCAAATCTGCGCAT-GGGGGCGAAA------GACTAATCGAACCAT-------TTAGTTCTGCTCGTC----------ATTTTCCCATTTACCT---------ATTCCCATATCATCACACCTCGCG----GCTGGCATACAT---------------GTCGCTGTC---------CCTCTTCACCCCGCCTTCAG-AGTTGA--CCCCTCCAT-TTGAGATTTTTCTTATCTTGGAG--GGGTAACCAAACCC---TGTGT------CTCCACTTTGAC-----TA-CACAATTTGGCAC-GGGC---CT-CGCACGG-GCCCAACGT-CCAAAAAGTC-CT--------CAATTGGAAT-ATGC-AACAT-GAA--TTCTGAC---AACCA-TAATAGGAAGCCGCCGAACTCGGCAA-GGGTTC-------------------------CTTCAAGTATGCGTGGGTTCTTG----------ACAAGCTCAAGGCCGAGCGCGAGCG---TGGTATCACCATCGATATTGCTCTGTGGAAGTTCGAGACTGAGGAGTACAATGTCACCGTCATTGACGCTCCCGGTCA------CCGTGATTTCATCAAGAACACTGCTTTCTGGTGCGTATCTCTACTT-CGCCTTCTTCTT-GCCCGTTACTCGACCCGAATTCGACCCGGTCCAATGC-----------GATCCACATCTA-----GGCTGGCAAAGATG----GCCCATCTA------------CATTGATCAA-TCT--------------GGGAGGGTACAGGA----TACTGACT-AGTG----TCCCCTTGTAGGCAACAGATTTCCAGCGAGCACGGTCTCGACAGCAATGGAGTGTAAG-TCTT--------GCCTG-TACAA----CGCCGCCTTGCTT-G--CTTCCCGCTGACAGTC-----------------------------CCG-TTCGAT-AGCTACAACGGTACCTCTGAGCTCCAGCTGGAGCGCATGAGCGTCTACTTCAACGAGGCTTCCGGCAACAAGTATGTTCCCCGTGCCGTCCTCGTCGATCTCGAGCCGGGTACCATGGACGCCGTCCGTGCCGGTCCTTTCGGCCAGCTTTTCCGCCCCGACAACTTCGTTTTCGGTCAATC
>Apiospora_machili_SAUCC_1175_5
TCTCCGTTGGTGAACCAGCG-GAGGGATCATTACAGAGTTA-TAC-AACTCCCATACCATTT-GT--AAACTTTACTCAGTTAT-GCCTCGGCGTGAACT---GCG----TACGG------AG-GCAGAGT-----GGT--------GTTACCCGGTAGC----------------------------------------------C----TACCCTGTA---GG---------------TTACCCTGTAG--C---------GCTACCCTG-------------TA-TC-----------------AAC--------TCCCGC-G------------------------------------------------------------------------C-----AGCCCGCCGGTGG-TACACT-AAACTCTTG-TTTTATTTTATATTCTGAGCG-TATTATTTT-AATAA-TTAAAACTTTCAACAACGGATCTCTTGGTTCTGGCATCGATGAAGAACGCAGCGAAATGCGATAAGTAATGTGAATTGCAGAATTCAGTGAATCATCGAATCTTTGAACGCACATTGCGCCCATCAGTATTCTGGTGGGCATGCCTGTTCGAGCGTCATTTCAACCCTTAAGCCTAGCTTAGTGTTGGGAATCTACTGT--ATTGTAGTTCCTTAAAGACAGTGGCGGAGC-ACAGTAGTCCTCTGAGCGTAGTAA--ATTTATT-TCTCGCTTCTGTAAGGCTC-TGTT-CTCCCGCCATAAAACCCCCAATTTTT-TAGTGGTTGACCTCGGATCAGGTAGGAATACCCGCTGAACACGGCGAGTGAAGCGGGAACAGC-TCAAATTTGAAATCTGGCCCTTGGGTCCGAGTTGTAATTTGCAGAGGATGCTTTTGGTGCGGTGCCTTCCGAGTTCCCTGGAACGGGACGCCTTAGAGGGTGAGAGCCCCGTACGGTTGGACACCAAGCCTATGTAAAGCTCCTTCGACGAGTCGAGTAGTTTGGGAATGCTGCTCAAAATGGGAGGTATATTTCTTCTAAAGCTAAATATTGGCCAGAGACCGATAGCGCACAAGTAGAGTGATCGAAAGATGAAAAGCACTTTGAAAAGAGGGTTAAATAGCACGTGAAATTGTTGAAAGGGAAGGATTTATGACCAGACTTTTTCTAGGGGGATCATCCGGTGTTCTCACCGGTGCAC-TTCCCCTAGTTGAGGCCAGCATCGGTTTCTGTCGAGGGATAAAAGCTTTAGGAATGTGGCACCCTCCGGGGTGTGTTATAGCCTTTTGCATAATACCTTGACGGGGACCGAGGTTCGCGCAT-TGCAAGGATGCTGGCGTAATGGTTATTAATCACCCGTCTTGAAACACGGACCAAGGAGTCG-AACATTTGTGCGAGTGTTTGGGTGTTAAACCCTCACGCGTAATGAAAGTGAACGGAGGTGAGAGCCTTTAGGGGTGCATCATCGACCGATCCTGATGTCTTCGGATGGATTTGAGTAAGAGCATAACTGTTCGGACCCGAAAGATGGTGAACTATGCGTGGATAGGGTGAAGCCAGAGGAAACTCTGGTGGAGGCTCGCAGCGGTTCTGACGTGCAAATCGATCGTCAAATCTGCGCAT-GGGGGCGAAA------GACTAATCGAACCAT-AGAAGGTTAGTTCTAC---TC-------ATTGCTT-CCCA----TCTTCCCA----ACCAT---ATCATCAAACATCACT----GCTGGCATACACGTC------------GCTGCTGCTGT----C--TCCCTCCACCCCGCCTTGAG-AGTCGA--CCCCTCCAT-TGGGATTTTTCT-TATCTTGGAG--GGGCAACTCAACCC---TGTGT------CCCCACTTCCAC-----TA-CACAAATTGGCCC-GGGC---CT-CGCACGG-GCCCAACAT-CCAAAAAGTC-CT--------CAATTGAGT--ATGC-AACAT-TGA--TACTGAC---AACCAATAATAGGAAGCCGCCGAACTTGGCAA-GGGTTC-------------------------TTTCAAGTATGCCTGGGTTCTTG----------ACAAGCTCAAGGCCGAGCGCGAGCG---TGGTATCACCATCGATATTGCTCTGTGGAAGTTCGAGACTGAGGAGTACAACGTCACCGTCATTGACGCTCCCGGTCA------CCGTGATTTCATCAAGAACACTGCTTTCTGGTGCGTA--CCTGCTT-CACCTTTTCGTC--CCGATCGTGCGACCTCAACTCGAACC-GTCCAATGC-----------GATACGATTACA-----GCCCGGC-GGGACG----ACCTGCCTG------------CGTCGATCAG--TT--TGGGGCAATTT-AGGACGGAACAGGA----TACTGACT-AGTG----TGTTCCTTTAGGCAACAGATTTCCAGCGAGCACGGTCTCGACAGCAATGGAGTGTAAG-TC-TTGCCTACAGCCTG-CCCAA----CGCCAC----CTT-G--CATCCGGCTGACAGTT-----------------------------CAA-CTTTAT-AGCTACAACGGTACCTCTGAGCTCCAGCTGGAGCGCATGAGCGTCTACTTCAACGAGGCTTCGGGCAACAAGTATGTTCCCCGTGCCGTTCTCGTCGATCTCGAGCCCGGTACCATGGACGCTGTCCGTGCTGGTCCCTTCGGACAGCTTTTCCGCCCCGACAACTTCGTTTTCGGTCAATC
>Apiospora_machili_SAUCC_1175_4
TCTCCGTTGGTGAACCAGCG-GAGGGATCATTACAGAGTTA-TAC-AACTCCCATACCATTT-GT--AAACTTTACTCAGTTAT-GCCTCGGCGTGAACT---GCG----TACGG------AG-GCAGAGT-----GGT--------GTTACCCGGTAGC----------------------------------------------C----TACCCTGTA---GG---------------TTACCCTGTAG--C---------GCTACCCTG-------------TA-TC-----------------AAC--------TCCCGC-G------------------------------------------------------------------------C-----AGCCCGCCGGTGG-TACACT-AAACTCTTG-TTTTATTTTATATTCTGAGCG-TATTATTTT-AATAA-TTAAAACTTTCAACAACGGATCTCTTGGTTCTGGCATCGATGAAGAACGCAGCGAAATGCGATAAGTAATGTGAATTGCAGAATTCAGTGAATCATCGAATCTTTGAACGCACATTGCGCCCATCAGTATTCTGGTGGGCATGCCTGTTCGAGCGTCATTTCAACCCTTAAGCCTAGCTTAGTGTTGGGAATCTACTGT--ATTGTAGTTCCTTAAAGACAGTGGCGGAGC-ACAGTAGTCCTCTGAGCGTAGTAA--ATTTATT-TCTCGCTTCTGTAAGGCTC-TGTT-CTCCCGCCATAAAACCCCCAATTTTT-TAGTGGTTGACCTCGGATCAGGTAGGAATACCCGCTGAACACGGCGAGTGAAGCGGGAACAGC-TCAAATTTGAAATCTGGCCCTTGGGTCCGAGTTGTAATTTGCAGAGGATGCTTTTGGTGCGGTGCCTTCCGAGTTCCCTGGAACGGGACGCCTTAGAGGGTGAGAGCCCCGTACGGTTGGACACCAAGCCTATGTAAAGCTCCTTCGACGAGTCGAGTAGTTTGGGAATGCTGCTCAAAATGGGAGGTATATTTCTTCTAAAGCTAAATATTGGCCAGAGACCGATAGCGCACAAGTAGAGTGATCGAAAGATGAAAAGCACTTTGAAAAGAGGGTTAAATAGCACGTGAAATTGTTGAAAGGGAAGGATTTATGACCAGACTTTTTCTAGGGGGATCATCCGGTGTTCTCACCGGTGCAC-TTCCCCTAGTTGAGGCCAGCATCGGTTTCTGTCGAGGGATAAAAGCTTTAGGAATGTGGCACCCTCCGGGGTGTGTTATAGCCTTTTGCATAATACCTTGACGGGGACCGAGGTTCGCGCAT-TGCAAGGATGCTGGCGTAATGGTTATTAATCACCCGTCTTGAAACACGGACCAAGGAGTCG-AACATTTGTGCGAGTGTTTGGGTGTTAAACCCTCACGCGTAATGAAAGTGAACGGAGGTGAGAGCCTTTAGGGGTGCATCATCGACCGATCCTGATGTCTTCGGATGGATTTGAGTAAGAGCATAACTGTTCGGACCCGAAAGATGGTGAACTATGCGTGGATAGGGTGAAGCCAGAGGAAACTCTGGTGGAGGCTCGCAGCGGTTCTGACGTGCAAATCGATCGTCAAATCTGCGCAT-GGGGGCGAAA------GACTAATCGAACCAT-AGAAGGTTAGTTCTAC---TC-------ATTGCTT-CCCA----TCTTCCCA----ACCAT---ATCATCAAACATCACT----GCTGGCATACACGTC------------GCTGCTGCTGT----C--TCCCTCCACCCCGCCTTGAG-AGTCGA--CCCCTCCAT-TGGGATTTTTCT-TATCTTGGAG--GGGCAACTCAACCC---TGTGT------CCCCACTTCCAC-----TA-CACAAATTGGCCC-GGGC---CT-CGCACGG-GCCCAACAT-CCAAAAAGTC-CT--------CAATTGAGT--ATGC-AACAT-TGA--TACTGAC---AACCAATAATAGGAAGCCGCCGAACTTGGCAA-GGGTTC-------------------------TTTCAAGTATGCCTGGGTTCTTG----------ACAAGCTCAAGGCCGAGCGCGAGCG---TGGTATCACCATCGATATTGCTCTGTGGAAGTTCGAGACTGAGGAGTACAACGTCACCGTCATTGACGCTCCCGGTCA------CCGTGATTTCATCAAGAACACTGCTTTCTGGTGCGTA--CCTGCTT-CACCTTTTCGTC--CCGATCGTGCGACCTCAACTCGAACC-GTCCAATGC-----------GATACGATTACA-----GCCCGGC-GGGACG----ACCTGCCTG------------CGTCGATCAG--TT--TGGGGCAATTT-AGGACGGAACAGGA----TACTGACT-AGTG----TGTTCCTTTAGGCAACAGATTTCCAGCGAGCACGGTCTCGACAGCAATGGAGTGTAAG-TC-TTGCCTACAGCCTG-CCCAA----CGCCAC----CTT-G--CATCCGGCTGACAGTT-----------------------------CAA-CTTTAT-AGCTACAACGGTACCTCTGAGCTCCAGCTGGAGCGCATGAGCGTCTACTTCAACGAGGCTTCGGGCAACAAGTATGTTCCCCGTGCCGTTCTCGTCGATCTCGAGCCCGGTACCATGGACGCTGTCCGTGCTGGTCCCTTCGGACAGCTTTTCCGCCCCGACAACTTCGTTTTCGGTCAATC
>Apiospora_ananasi_MFLUCC_23_0101
TCTCCGTTGGTGAACCAGCG-GAGGGATCATTACAGAGTTA-TAC-AACTCCCACACCATTT-GC--CAAC-TTACTCAGTTAT-GCCTCGGCGTAAGCT---CCG----TACGG---------GGCTGCCG---------------GGTGCGTTGCGGG----------------------------------------CGACAGC----TACCCTGTA---GC---------------TTACCCTGTAG--C---------GCTACCCTG-------------TA-GC-----------------GCA--------CCCTGCGG------------------------------------------------------------------------C-----GGCCCGCCGGTGG--AAACG-AAACTCTTG-TTTTATTGTATCGTCTGAGCG-TCTTATTTT-AATAAGTTAAAACTTTCAACAACGGATCTCTTGGTTCTGGCATCGATGAAGAACGCAGCGAAATGCGATAAGTAATGTGAATTGCAGAATTCAGTGAATCATCGAATCTTTGAACGCACATTGCGCCCATCAGTATTCTGGTGGGCATGCCTGTTCGAGCGTCATTTCAACCCTTAAGCCTAGCTTAGTGTTGGGAATCGACTGT--ATTGTCGTTCCTTAAAGACAGTGGCGGAGCGGCAGTGGTCCTCTGAGCGTAGTAA--ATTTATT-TCTCGCTTTTGTCAGGCCC-TGTC-CTCCCGCCATAAAACCCCCAATTTTT-TAGTGGTTGACCTCGGATCAGGTAGGAATACCCGCTGAAC-TTGCGAGTGAAGCGGGAACAGC-TCAAATTTGAAATCTGGCCCTTGGGTCCGAGTTGTAATTTGCAGAGGATGCTTTTGGTGCGGTGCCTTCCGAGTTCCCTGGAACGGGACGCCTTAGAGGGTGAGAGCCCCGTACGGTTGGCCACCAAGCCTGTGTAAAGCTCCTTCGACGAGTCGAGTAGTTTGGGAATGCTGCTCAAAATGGGAGGTATATTTCTTCTAAAGCTAAATACTGGCCAGAGACCGATAGCGCACAAGTAGAGTGATCGAAAGATGAAAAGCACTTTGAAAAGAGGGTTAAATAGCACGTGAAATTGTTGAAAGGGAAGGATTTATGACCAGACTTTTTCTAGGGGGATCATCCGGTGTTCTCACCGGTGCAC-TTCCCCTAGTTGAGGCCAGCATCGGTTTCTGTCGGGGGATAAAAGCTTCAGGAATGTGGCTCCCTTCGGGGAGTGTTATAGCCTGTTGCATAATACCCTGACGGGGACCGAGGTTCGCGCAT-TGCAAGGATGCTGGCGTAATGGTTATTAATCACCCGTCTTGAAACACGGACCAAGGAGTCG-AACATTTGTGCGAGTGTTTGGGTGTTAAACCCTCACGCGTAATGAAAGTGAACGGAGGTGAGAGCCTTTCGGGGTGCATCATCGACCGATCCTGATGTCTTCGGATGGATTTGAGTAAGAGCATAACTGTTCGGACCCGAAAGATGGTGAACTATGCGTGGATAGGGTGAAGCCAGAGGAAACTCTGGTGGAGGCTCGCAGCCTCATT-------------ATTTTCCAGTTTGCTTGT------------------------------------------------------------------------------------------TCACATCATGATCATACATCGCG----GCTGGCAT-------------------GTCGCTATC---------CCTCTTCACCCCGCCTTCAG-AGGTGA--CCCCTCCAT-TTGAGATTTCTCTTATCTTGGAG--GGGCAACCCAGCCC---TGTGT------CCCCACTTTCAC-----TA-CACAATTTGGCGT-GGAC---CT-CGCACGG-GCCCAGTAT-CCAAAAAGTC-CT--------CAATTGGAATAATGC-AACAT-CAA--TTCTGAC---AACCA-TAATAGGAAGCCGCCGAACTCGGCAA-GGGTTC-------------------------CTTCAAGTATGCGTGGGTTCTTG----------ACAAGCTCAAGGCCGAGCGTGAGCG---TGGTATCACTATCGATATTGCTCTGTGGAAGTTCGAGACTGAGGAGTACAATGTCACCGTCATTGACGCTCCCGGTCA------CCGTGATTTCATCAAGAACACTGCTTTCTGGTGCGTA--TCTACTT-CGCCTTCTTCTT-GCCCGTTGATCGACCCGAATTCGAACCGGTTCGATGC-----------GATACATATACA-----GGCTGGCAGAGGCG----GCCTATCTA------------CGTCGATCAA-TTT--------------GGGAGGGTGTAGGA----TACTGACT-AGTG----TCCCCTTGTAGGCAACAGATTTCCAGCGAGCACGGTCTCGACAGCAATGGAGTGTAAG-TCTT--------GCCTG-TACAA----GGCCGCTTTGCTT-G--CTTCCCGCTGACAGTT-----------------------------CCG-TTCGAT-AGCTACAACGGTACCTCTGAGCTCCAGCTGGAGCGCATGAGCGTCTACTTCAACGAGGCTTCCGGCAACAAGTATGTTCCCCGTGCCGTCCTCGTCGATCTCGAGCCCGGTACCATGGACGCCGTCCGTGCCGGTCCTTTCGGCCAGCTTTTCCGCCCCGACAACTTCGTTTTCGGTCAATC
>Apiospora_ananasi
TCTCCGTTGGTGAACCAGCG-GAGGGATCATTACAGAGTTA-TAC-AACTCCCACACCATTT-GC--CAAC-TTACTCAGTTAT-GCCTCGGCGTAAGCT---CCG----TACGG---------GGCTGCCG---------------GGTGCGTTGCGGG----------------------------------------CGACAGC----TACCCTGTA---GC---------------TTACCCTGTAG--C---------GCTACCCTG-------------TA-GC-----------------GCA--------CCCTGCGG------------------------------------------------------------------------C-----GGCCCGCCGGTGG--AAACG-AAACTCTTG-TTTTATTGTATCGTCTGAGCG-TCTTATTTT-AATAAGTTAAAACTTTCAACAACGGATCTCTTGGTTCTGGCATCGATGAAGAACGCAGCGAAATGCGATAAGTAATGTGAATTGCAGAATTCAGTGAATCATCGAATCTTTGAACGCACATTGCGCCCATCAGTATTCTGGTGGGCATGCCTGTTCGAGCGTCATTTCAACCCTTAAGCCTAGCTTAGTGTTGGGAATCGACTGT--ATTGTCGTTCCTTAAAGACAGTGGCGGAGCGGCAGTGGTCCTCTGAGCGTAGTAA--ATTTATT-TCTCGCTTTTGTCAGGCCC-TGTC-CTCCCGCCATAAAACCCCCAATTTTT-TAGTGGTTGACCTCGGATCAGGTAGGAATACCCGCTGAAC-TTGCGAGTGAAGCGGGAACAGC-TCAAATTTGAAATCTGGCCCTTGGGTCCGAGTTGTAATTTGCAGAGGATGCTTTTGGTGCGGTGCCTTCCGAGTTCCCTGGAACGGGACGCCTTAGAGGGTGAGAGCCCCGTACGGTTGGCCACCAAGCCTGTGTAAAGCTCCTTCGACGAGTCGAGTAGTTTGGGAATGCTGCTCAAAATGGGAGGTATATTTCTTCTAAAGCTAAATACTGGCCAGAGACCGATAGCGCACAAGTAGAGTGATCGAAAGATGAAAAGCACTTTGAAAAGAGGGTTAAATAGCACGTGAAATTGTTGAAAGGGAAGGATTTATGACCAGACTTTTTCTAGGGGGATCATCCGGTGTTCTCACCGGTGCAC-TTCCCCTAGTTGAGGCCAGCATCGGTTTCTGTCGGGGGATAAAAGCTTCAGGAATGTGGCTCCCTTCGGGGAGTGTTATAGCCTGTTGCATAATACCCTGACGGGGACCGAGGTTCGCGCAT-TGCAAGGATGCTGGCGTAATGGTTATTAATCACCCGTCTTGAAACACGGACCAAGGAGTCG-AACATTTGTGCGAGTGTTTGGGTGTTAAACCCTCACGCGTAATGAAAGTGAACGGAGGTGAGAGCCTTTCGGGGTGCATCATCGACCGATCCTGATGTCTTCGGATGGATTTGAGTAAGAGCATAACTGTTCGGACCCGAAAGATGGTGAACTATGCGTGGATAGGGTGAAGCCAGAGGAAACTCTGGTGGAGGCTCGCAGCTG-------------ATCATACATCGCGGCTG-GCAT------------------------------------------------------------------------------------------------------------------------------------------------GTCGCTATC---------CCTCTTCACCCCGCCTTCAG-AGGTGA--CCCCTCCAT-TTGAGATTTCTCTTATCTTGGAG--GGGCAACCCAGCCC---TGTGT------CCCCACTTTCAC-----TA-CACAATTTGGCGT-GGAC---CT-CGCACGG-GCCCAGTAT-CCAAAAAGTC-CT--------CAATTGGAATAATGC-AACAT-CAA--TTCTGAC---AACCA-TAATAGGAAGCCGCCGAACTCGGCAA-GGGTTC-------------------------CTTCAAGTATGCGTGGGTTCTTG----------ACAAGCTCAAGGCCGAGCGTGAGCG---TGGTATCACTATCGATATTGCTCTGTGGAAGTTCGAGACTGAGGAGTACAATGTCACCGTCATTGACGCTCCCGGTCA------CCGTGATTTCATCAAGAACACTGCTTTCTGGTGCGTA--TCTACTT-CGCCTTCTTCTT-GCCCGTTGATCGACCCGAATTCGAACCGGTTCGATGC-----------GATACATATACA-----GGCTGGCAGAGGCG----GCCTATCTA------------CGTCGATCAA-TTT--------------GGGAGGGTGTAGGA----TACTGACT-AGTG----TCCCCTTGTAGGCAACAGATTTCCAGCGAGCACGGTCTCGACAGCAATGGAGTGTAAG-TCTT--------GCCTG-TACAA----GGCCGCTTTGCTT-G--CTTCCCGCTGACAGTT-----------------------------CCG-TTCGAT-AGCTACAACGGTACCTCTGAGCTCCAGCTGGAGCGCATGAGCGTCTACTTCAACGAGGCTTCCGGCAACAAGTATGTTCCCCGTGCCGTCCTCGTCGATCTCGAGCCCGGTACCATGGACGCCGTCCGTGCCGGTCCTTTCGGCCAGCTTTTCCGCCCCGACAACTTCGTTTTCGGTCAATC
>Apiospora_armeniaca_SAUCC_DL1831
-----GTTGGTGAACCAGCG-GAGGGATCATTACAGAGTTA-TAC-AACTCCCACACCATTT-GT--TAAC-TTAC-CAGTTAT-GCCTCGGCGTGAACT---GCG----TACGG------AG-GCAGGTCG----GGT--------GTTACCCTGTAGC-----------------------CTACCCTGTAGGTTACCCGGTAGC----TACCCTGTA---GG---------------CTACCCTGTAG--C----------TTACCCTG-------------CA-CC-----------------AC---------TCCCGC-G------------------------------------------------------------------------C-----AGCCCGCCGGTGG--ACACT-AAACTCTTG-TTTTATTGTATCTTCTGAGCG-TATTATTTT-AATAA-TTAAAACTTTCAACAACGGATCTCTTGGTTCTGGCATCGATGAAGAACGCAGCGAAATGCGATAAGTAATGTGAATTGCAGAATTCAGTGAATCATCGAATCTTTGAACGCACATTGCGCCCATCAGTATTCTGGTGGGCATGCCTGTTCGAGCGTCATTTCAACCCTTAAGCCTAGCTTAGTGTTGGGAATCTACTGT--ACTGTAGTTCCTTAAAGACAGTGGCGGAGCGATAGTTGTCCTCTGAGCGTAGTAA--ATTTATT-TCTCGCTTCTGTAAGGCTC-TGTC-CTCCCGCCATAAAACCCCCAATTTTT--AGTGGTTGACCTCGGATCAGGTAGGAATACCCGCTGAA----GCGAGTGAAGCGGGAACAGC-TCAAATTTGAAATCTGGCCCTTGGGTCCGAGTTGTAATTTGCAGAGGATGCTTTTGGTGCGGTGCCTTCCGAGTTCCCTGGAACGGGACGCCTTAGAGGGTGAGAGCCCCGTACGGTTGGACACCAAGCCTATGTAAAGCTCCTTCGACGAGTCGAGTAGTTTGGGAATGCTGCTCAAAATGGGAGGTATATTTCTTCTAAAGCTAAATATTGGCCAGAGACCGATAGCGCACAAGTAGAGTGATCGAAAGATGAAAAGCACTTTGAAAAGAGGGTTAAATAGCACGTGAAATTGTTGAAAGGGAAGGATTTATGACCAGACTTTTTCTAGGGGGATCATCCGGTGTTCTCACCGGTGCAC-TTCCCCTAGTTGAGGCCAGCATCGGTTTCTGTCGGGGGATAAAAGCTTTAGGAATGTGGCTCCCTCCGGGGAGTGTTATAGCCTGTTGCATAATACCCTGACGGGGACCGAGGTTCGCGCAT-TGCAAGGATGCTGGCGTAATGGTTATTAATCACCCGTCTTGAAACACGGACCAAGGAGTCG-AACATTTGTGCGAGTGTTTGGGTGTTAAACCCTCACGCGTAATGAAAGTGAACGGAGGTGAGAGCCTTTCGGGGTGCATCATCGACCGATCCTGATGTCTTCGGATGGATTTGAGTAAGAGCATTAATGTTCGGACCCGAAAGATGGTGAACTATGCGTGGATAGGGTGAAGCCAGAGGAAACTCTGGTGGAGGCTCGCAGCGGTTCTGACGTGCAAATCGATCGTCAAATCTGCGCAT-GGGGGCGAAC-----------------------------------------TC-------ATCACTT-CCCA----TATTCCCA----ATCAC---ATCATCAAGCATCGCT----GCTGGCATTCAC---------------GCTGCTGTCGGTG-TC--TCCCTTCACCCCGCCTTGAG-GCTCGA--CCCCTCCAT-TGG-ATTTTTTCCTATCTTGGAG--GGGCAACTCAACCC---TGTGT------CCCCACTTTCAC-----TG-CACAAATTGGCAC-GGGC---CT-CGCACGG-GCCCAACAT-CCACAAAGTT-CT--------CAATCAGGT--ATGC-AACAT-GGA--TACTGAC---AACCAACAATAGGAAGCCGCCGAGCTCGGCAA-GGGTTC-------------------------TTTCAAGTATGCCTGGGTTCTTG----------ACAAGCTCAAGGCCGAGCGTGAGCG---TGGTATCACCATCGATATTGCTCTGTGGAAGTTCGAGACTGAGGAGTACAACGTCACCGTCATTGACGCTCCCGGTCA------CCGTGATTTCATCAAGACCTCTGCTTTCTGGTGCGTA--CCTGCTT-CGCCTTTCCCTC--CCGATCATGCGACCCGAACTCGAACCGGTCCAATGC-----------GATACGATCACC-----GCCCGACGGGGACG----ACTTGCTTG------------CAACGATCAG-TTT---GGGGTAATTT-GGGACGGAACAGGA----TACTGACT-AGTG----TGTCCCTTTAGGCAACAGATTTCCAGCGAGCACGGTCTCGACAGCAATGGAGTGTAAG-TC-TTGCCTCCTGCCTAGTGTCG--------------CGTTA--CATCTGGCTGACAGTT-----------------------------CGA-CTTAAT-AGCTACAACGGTACCTCGGAGCTCCAGCTGGAGCGCATGAGCGTCTACTTCAACGAGGCTTCGGGCAACAAGTATGTTCCTCGTGCCGTTCTCGTCGATCTCGAGCCCGGTACCATGGACGCTGTCCGTGCCGGTCCCTTCGGCCAGCTTTTCCGCCCCGACAACTTCGTTTTCGGTCAATC
>Apiospora_armeniaca_SAUCC_DL1844
-----GTTGGTGAACCAGCG-GAGGGATCATTACAGAGTTA-TAC-AACTCCCACACCATTT-GT--TAAC-TTAC-CAGTTAT-GCCTCGGCGTGAACT---GCG----TACGG------AG-GCAGGTCG----GGT--------GTTACCCTGTAGC-----------------------CTACCCTGTAGGTTACCCGGTAGC----TACCCTGTA---GG---------------CTACCCTGTAG--C----------TTACCCTG-------------CA-CC-----------------AC---------TCCCGC-G------------------------------------------------------------------------C-----AGCCCGCCGGTGG--ACACT-AAACTCTTG-TTTTATTGTATCTTCTGAGCG-TATTATTTT-AATAA-TTAAAACTTTCAACAACGGATCTCTTGGTTCTGGCATCGATGAAGAACGCAGCGAAATGCGATAAGTAATGTGAATTGCAGAATTCAGTGAATCATCGAATCTTTGAACGCACATTGCGCCCATCAGTATTCTGGTGGGCATGCCTGTTCGAGCGTCATTTCAACCCTTAAGCCTAGCTTAGTGTTGGGAATCTACTGT--ACTGTAGTTCCTTAAAGACAGTGGCGGAGCGATAGTTGTCCTCTGAGCGTAGTAA--ATTTATT-TCTCGCTTCTGTAAGGCTC-TGTC-CTCCCGCCATAAAACCCCCAATTTTT--AGTGGTTGACCTCGGATCAGGTAGGAATACCCGCTGAA----GCGAGTGAAGCGGGAACAGC-TCAAATTTGAAATCTGGCCCTTGGGTCCGAGTTGTAATTTGCAGAGGATGCTTTTGGTGCGGTGCCTTCCGAGTTCCCTGGAACGGGACGCCTTAGAGGGTGAGAGCCCCGTACGGTTGGACACCAAGCCTATGTAAAGCTCCTTCGACGAGTCGAGTAGTTTGGGAATGCTGCTCAAAATGGGAGGTATATTTCTTCTAAAGCTAAATATTGGCCAGAGACCGATAGCGCACAAGTAGAGTGATCGAAAGATGAAAAGCACTTTGAAAAGAGGGTTAAATAGCACGTGAAATTGTTGAAAGGGAAGGATTTATGACCAGACTTTTTCTAGGGGGATCATCCGGTGTTCTCACCGGTGCAC-TTCCCCTAGTTGAGGCCAGCATCGGTTTCTGTCGGGGGATAAAAGCTTTAGGAATGTGGCTCCCTCCGGGGAGTGTTATAGCCTGTTGCATAATACCCTGACGGGGACCGAGGTTCGCGCAT-TGCAAGGATGCTGGCGTAATGGTTATTAATCACCCGTCTTGAAACACGGACCAAGGAGTCG-AACATTTGTGCGAGTGTTTGGGTGTTAAACCCTCACGCGTAATGAAAGTGAACGGAGGTGAGAGCCTTTCGGGGTGCATCATCGACCGATCCTGATGTCTTCGGATGGATTTGAGTAAGAGCATTAATGTTCGGACCCGAAAGATGGTGAACTATGCGTGGATAGGGTGAAGCCAGAGGAAACTCTGGTGGAGGCTCGCAGCGGTTCTGACGTGCAAATCGATCGTCAAATCTGCGCAT-GGGGGCGAAC-----------------------------------------TC-------ATCACTT-CCCA----TATTCCCA----ATCAC---ATCATCAAGCATCGCT----GCTGGCATTCAC---------------GCTGCTGTCGGTG-TC--TCCCTTCACCCCGCCTTGAG-GCTCGA--CCCCTCCAT-TGG-ATTTTTTCCTATCTTGGAG--GGGCAACTCAACCC---TGTGT------CCCCACTTTCAC-----TG-CACAAATTGGCAC-GGGC---CT-CGCACGG-GCCCAACAT-CCACAAAGTT-CT--------CAATCAGGT--ATGC-AACAT-GGA--TACTGAC---AACCAACAATAGGAAGCCGCCGAGCTCGGCAA-GGGTTC-------------------------TTTCAAGTATGCCTGGGTTCTTG----------ACAAGCTCAAGGCCGAGCGTGAGCG---TGGTATCACCATCGATATTGCTCTGTGGAAGTTCGAGACTGAGGAGTACAACGTCACCGTCATTGACGCTCCCGGTCA------CCGTGATTTCATCAAGACCTCTGCTTTCTGGTGCGTA--CCTGCTT-CGCCTTTCCCTC--CCGATCATGCGACCCGAACTCGAACCGGTCCAATGC-----------GATACGATCACC-----GCCCGACGGGGACG----ACTTGCTTG------------CAACGATCAG-TTT---GGGGTAATTT-GGGACGGAACAGGA----TACTGACT-AGTG----TGTCCCTTTAGGCAACAGATTTCCAGCGAGCACGGTCTCGACAGCAATGGAGTGTAAG-TC-TTGCCTCCTGCCTAGTGTCG--------------CGTTA--CATCTGGCTGACAGTT-----------------------------CGA-CTTAAT-AGCTACAACGGTACCTCGGAGCTCCAGCTGGAGCGCATGAGCGTCTACTTCAACGAGGCTTCGGGCAACAAGTATGTTCCTCGTGCCGTTCTCGTCGATCTCGAGCCCGGTACCATGGACGCTGTCCGTGCCGGTCCCTTCGGCCAGCTTTTCCGCCCCGACAACTTCGTTTTCGGTCAATC
>Apiospora_babylonica_SAUCC_DL1841
-----GTTGGTGAACCAGCG-GAGGGATCATTACAGAGTTA-TAC-AACTCCCATACCATTT-GT--TAAC-TTACTCAGTTAT-GCCTCGGCGTGAACT---GCG----TACGG------AG-GCAGGTCG----GGT--------GTTACCCTGTAGC-----------------------CTACCCTGTAGGTTACCCGGTAGC----TACCCTGTA---GG---------------CTACCCTGTAG--C----------TTACCCTG-------------CA-CC-----------------AC---------TCCCGC-G------------------------------------------------------------------------C-----AGCCCGCCGGTGG-TACACT-AAACTCTTG-TTTTATTGTATCTTCTGAGCG-AATTATTTT-AATAA-TTAAAACTTTCAACAACGGATCTCTTGGTTCTGGCATCGATGAAGAACGCAGCGAAATGCGATAAGTAATGTGAATTGCAGAATTCAGTGAATCATCGAATCTTTGAACGCACATTGCGCCCATCAGTATTCTGGTGGGCATGCCTGTTCGAGCGTCATTTCAACCCTTAAGCCTAGCTTAGTGTTGGGAATCTACTGT--ATTGTAGTTCCTTAAAGACAGTGGCGGAGCGATAGTTGTCCTCTGAGCGTAGTAA--ATTTATT-TCTCGCTTCTGTAAGGCTCTTGTC-CTCCCGCCATAAAACCCCCAATTTTT-TAGTGGTTGACCTCGGATCAGGTAGGAATACCCGCTGAAC-TTGCGAGTGAAGCGGGAACAGC-TCAAATTTGAAATCTGGCCCTTGGGTCCGAGTTGTAATTTGCAGAGGATGCTTTTGGTGCGGTGCCTTCCGAGTTCCCTGGAACGGGACGCCTTAGAGGGTGAGAGCCCCGTACGGTTGGACACCAAGCCTATGTAAAGCTCCTTCGACGAGTCGAGTAGTTTGGGAATGCTGCTCAAAATGGGAGGTATATTTCTTCTAAAGCTAAATATTGGCCAGAGACCGATAGCGCACAAGTAGAGTGATCGAAAGATGAAAAGCACTTTGAAAAGAGGGTTAAATAGCACGTGAAATTGTTGAAAGGGAAGGATTTATGACCAGACTTTTTCTAGGGGGATCATCCGGTGTTCTCACCGGTGCAC-TTCCCCTAGTTGAGGCCAGCATCGGTTTCTGTCGGGGGATAAAAGCTTCGGGAATGTGGCTCCCTCCGGGGAGTGTTATAGCCCGTTGCATAATACCCTGACGGGGACCGAGGTTCGCGCAT-TGCAAGGATGCTGGCGTAATGGTTATTAATCACCCGTCTTGAAACACGGACCAAGGAGTCG-AACATTTGTGCGAGTGTTTGGGTGTTAAACCCTCACGCGTAATGAAAGTGAACGGAGGTGAGAGCCTTTCGGGGTGCATCATCGACCGATCCTGATGTCTTCGGATGGATTTGAGTAAGAGCATTAATGTTCGGACCCGAAAGATGGTGAACTATGCGTGGATAGGGTGAAGCCAGAGGAAACTCTGGTGGAGGCTCGCAGCGGTTCTGACGTGCAAATCGATCGTCAAATCTGCGCAT-GGGGGCGAA-------GACC-------------------------------TC-------ATCACTT-CCCA----TCTTCCCA----AGCACATTATTATCAAACATCACT----TGTGGCATACATGTCGCT---------GTCGCTGTCGATGTC---TCCCTTCACCCCGCTTCGAG--ACTGA--CCCCTCCAT-TGG-ATTTTTTCTAACCATGGAG--GGGCAACTCAACCC---TGTGT------CCCCACTTTCCC-----TG-CACAAATTGGCAC-GGAC---CT-CACACCG-ACCCGACATACAAAAAAGTC-CT--------CAATTGGAT--ATGC-AACAT-GAA--TACTGAC---AACCAAAAATAGGAAGCCGCCGAGCTCGGCAA-GGGTTC-------------------------TTTCAAGTATGCCTGGGTTCTTG----------ACAAGCTCAAGGCCGAGCGTGAGCG---TGGTATCACCATCGATATCGCTCTGTGGAAGTTCGAGACTGAGGAGTACAACGTCACCGTCATTGACGCTCCCGGTCA------CCGTGATTTCATCAAGAACACTGCTTTCTGGTGCGTA--CCTGCTT-CGCCTTCTCCTC--CCGATCGTGCGACCTGAACCCGAACCGATCCAATGC-----------GATACGAGTACA-----GCCCGGC-AGGACG----ACTTGCCTG------------CAACGATCAG-TCT---GGTACGATTT-AGGACAGAACAGGA----TATTGACT-AGTG----TGTCCCCTTAGGCAACAGATTTCCAGCGAGCACGGTCTCGACAGCAATGGAGTGTAAG-TC-TTGTC----GCCTA-CCCAG---TTGTCGC----CTT-G--CATCTGGCTGACAGTT-----------------------------CAA-TTTTAT-AGCTACAACGGTACCTCGGAGCTCCAGCTGGAGCGCATGAGCGTCTACTTCAACGAGGCTTCGGGCAACAAGTATGTTCCCCGTGCCGTTCTCGTCGATCTCGAGCCCGGTACCATGGACGCTGTCCGTGCCGGTCCCTTCGGTCAGCTCTTCCGCCCCGACAACTTCGTTTTCGGTCAATC
>Apiospora_babylonica_SAUCC_DL1864
-----GTTGGTGAACCAGCG-GAGGGATCATTACAGAGTTA-TAC-AACTCCCATACCATTT-GT--TAAC-TTACTCAGTTAT-GCCTCGGCGTGAACT---GCG----TACGG------AG-GCAGGTCG----GGT--------GTTACCCTGTAGC-----------------------CTACCCTGTAGGTTACCCGGTAGC----TACCCTGTA---GG---------------CTACCCTGTAG--C----------TTACCCTG-------------CA-CC-----------------AC---------TCCCGC-G------------------------------------------------------------------------C-----AGCCCGCCGGTGG-TACACT-AAACTCTTG-TTTTATTGTATCTTCTGAGCG-AATTATTTT-AATAA-TTAAAACTTTCAACAACGGATCTCTTGGTTCTGGCATCGATGAAGAACGCAGCGAAATGCGATAAGTAATGTGAATTGCAGAATTCAGTGAATCATCGAATCTTTGAACGCACATTGCGCCCATCAGTATTCTGGTGGGCATGCCTGTTCGAGCGTCATTTCAACCCTTAAGCCTAGCTTAGTGTTGGGAATCTACTGT--ATTGTAGTTCCTTAAAGACAGTGGCGGAGCGATAGTTGTCCTCTGAGCGTAGTAA--ATTTATT-TCTCGCTTCTGTAAGGCTCTTGTC-CTCCCGCCATAAAACCCCCAATTTTT-TAGTGGTTGACCTCGGATCAGGTAGGAATACCCGCTGAAC-TTGCGAGTGAAGCGGGAACAGC-TCAAATTTGAAATCTGGCCCTTGGGTCCGAGTTGTAATTTGCAGAGGATGCTTTTGGTGCGGTGCCTTCCGAGTTCCCTGGAACGGGACGCCTTAGAGGGTGAGAGCCCCGTACGGTTGGACACCAAGCCTATGTAAAGCTCCTTCGACGAGTCGAGTAGTTTGGGAATGCTGCTCAAAATGGGAGGTATATTTCTTCTAAAGCTAAATATTGGCCAGAGACCGATAGCGCACAAGTAGAGTGATCGAAAGATGAAAAGCACTTTGAAAAGAGGGTTAAATAGCACGTGAAATTGTTGAAAGGGAAGGATTTATGACCAGACTTTTTCTAGGGGGATCATCCGGTGTTCTCACCGGTGCAC-TTCCCCTAGTTGAGGCCAGCATCGGTTTCTGTCGGGGGATAAAAGCTTCGGGAATGTGGCTCCCTCCGGGGAGTGTTATAGCCCGTTGCATAATACCCTGACGGGGACCGAGGTTCGCGCAT-TGCAAGGATGCTGGCGTAATGGTTATTAATCACCCGTCTTGAAACACGGACCAAGGAGTCG-AACATTTGTGCGAGTGTTTGGGTGTTAAACCCTCACGCGTAATGAAAGTGAACGGAGGTGAGAGCCTTTCGGGGTGCATCATCGACCGATCCTGATGTCTTCGGATGGATTTGAGTAAGAGCATTAATGTTCGGACCCGAAAGATGGTGAACTATGCGTGGATAGGGTGAAGCCAGAGGAAACTCTGGTGGAGGCTCGCAGCGGTTCTGACGTGCAAATCGATCGTCAAATCTGCGCAT-GGGGGCGAAG------ACC--------------------------------TC-------ATCACTT-CCCA----TCTTCCCA----AGCACATTATTATCAAACATCACT----TGTGGCATACATGTCGCT---------GTCGCTGTCGATG-TC--TCCCTTCACCCCGCTTCGAG--ACTGA--CCCCTCCAT-TGG-ATTTTTTCTAACCATGGAG--GGGCAACTCAACCC---TGTGT------CCCCACTTTCCC-----TG-CACAAATTGGCAC-GGAC---CT-CACACCG-ACCCGACATACAAAAAAGTC-CT--------CAATTGGAT--ATGC-AACAT-GAA--TACTGAC---AACCAAAAATAGGAAGCCGCCGAGCTCGGCAA-GGGTTC-------------------------TTTCAAGTATGCCTGGGTTCTTG----------ACAAGCTCAAGGCCGAGCGTGAGCG---TGGTATCACCATCGATATCGCTCTGTGGAAGTTCGAGACTGAGGAGTACAACGTCACCGTCATTGACGCTCCCGGTCA------CCGTGATTTCATCAAGAACACTGCTTTCTGGTGCGTA--CCTGCTT-CGCCTTCTCCTC--CCGATCGTGCGACCTGAACCCGAACCGATCCAATGC-----------GATACGAGTACA-----GCCCGGC-AGGACG----ACTTGCCTG------------CAACGATCAG--TC--TGGTACGATTT-AGGACAGAACAGGA----TATTGACT-AGTG----TGTCCCCTTAGGCAACAGATTTCCAGCGAGCACGGTCTCGACAGCAATGGAGTGTAAG-TC-TTGTC----GCCTA-CCCAG---TTGTCGC----CTT-G--CATCTGGCTGACAGTT-----------------------------CAA-TTTTAT-AGCTACAACGGTACCTCGGAGCTCCAGCTGGAGCGCATGAGCGTCTACTTCAACGAGGCTTCGGGCAACAAGTATGTTCCCCGTGCCGTTCTCGTCGATCTCGAGCCCGGTACCATGGACGCTGTCCGTGCCGGTCCCTTCGGTCAGCTCTTCCGCCCCGACAACTTCGTTTTCGGTCAATC
>Apiospora_jinanensis_SAUCC_DL1981
TCTCCGTTGGTGAACCAGCG-GAGGGATCATTACAGAGTTA-TAC-AACTCCCATACCATCT-GT--GAAC-CTACCCAGTTAT-GCCTCGGCGTAAGCT---CGG----TTGGG------GGCACCCGCA----------------GCTACCCTGTAGC-------------------------------------------TAGC----TACCCTGTA---GC------------TTGCTACCCTGAAG------TTGCGGGCTGCCACA----------------------------------------------TCCAGCCG------------------------------------------------------------------------C-----GGCCCGCCGGCGG-TACGCA-AAACTA-TG-TTTTATTGTATCTTCTGAGCG-TCTTATTTT-AATAAGTTAAAACTTTCAACAACGGATCTCTTGGTTCTGGCATCGATGAAGAACGCAGCGAAATGCGATAAGTAATGTGAATTGCAGAATTCAGTGAATCATCGAATCTTTGAACGCACATTGCGCCCATCAGTATTCTGGTGGGCATGCCTGTTCGAGCGTCATTTCAACCCTTAAGCCTAGCTTAGTGTTGGGAATCTGCTGT--ACTGCAGTTCCTCAAAGACAGTGGCGGAGCGGCGGTAGTCCTCTGAGCGTAGTAA---TTTATT-TCTCGCTTTTGTCAGGCTC-TGTC-CTCCCGCCATAAAACCCCCATCTTTT--AGTGGTTGACCTCGGATCAGGTAGGAATACCCGCTGAAC-TTGCGAGTGAAGCGGGAACAGC-TCAAATTTGAAATCTGGCCCTTGGGTCCGAGTTGTAATTTGCAGAGGATGCTTTTGGTGCGGTGCCTTCCGAGTTCCCTGGAACGGGACGCCTTAGAGGGTGAGAGCCCCGTACGGTTGGCCACCAAGCCTGTGTAAAGCTCCTTCGACGAGTCGAGTAGTTTGGGAATGCTGCTCAAAATGGGAGGTATATTTCTTCTAAAGCTAAATACTGGCCAGAGACCGATAGCGCACAAGTAGAGTGATCGAAAGATGAAAAGCACTTTGAAAAGAGGGTTAAATAGCACGTGAAATTGTTGAAAGGGAAGGATTTATGACCAGACTTTTTCTGGGGGGATCATCCGGTGTTCTCACCGGTGCAC-TTCCCCCAGTGAAGGCCAGCATCGGTTTCTGCCGGGGGATAAAAGCTTCGGGAATGTGGCTCCTTC--GGGAGTGTTATAGCCCGTTGCATAATACCCTGGCGGGGACCGAGGTTCGCGCAT-TGCAAGGATGCTGGCGTAATGGTTATTAATCACCCGTCTTGAAACACGGACCAAGGAGTCG-AACATTTGTGCGAGTGTTTGGGTGTTAAACCCTCACGCGTAATGAAAGTGAACGGAGGTGAGAGCCCCTCGGGGTGCATCATCGACCGATCCTGATGTCTTCGGATGGATTTGAGTAAGAGCATAACTGTTCGGACCCGAAAGATGGTGAACTATGCGTGGATAGGGTGAAGCCAGAGGAAACTCTGGTGGAGGCTCGCAGCGGTTCTGACGTGCAAATCGATCGTCCAATCTGCGCAT-GGGGGCGAAGACTATCGACTGCTCCCATCACCAT--------------------------TTCACGTCCTCGAATCATTCCTCA-----------TACCATCAATAATGATG----GTTGGCA--------------------CTCTTTTTGCCTTCTCGTCCTCTTCACCCCGCCTCGAG-GGTTTA--CCCCTCCAT--TGAGATTTTTCTCACTTTGGAG--GGGCAACTAAACCC---TGTGT------CCCCACTTTCAC-----TG-CACAATTTGACACAAG-----CCCCGCACGG-GCCAAACAT-CCAAGAAATT-TT--------CAATTGAAT--TTGC-AACAT-GAT--TGCTGAC---AACCAATAACAGGAAGCCGCCGAGCTCGGCAA-GGGTTC-------------------------TTTCAAGTATGCGTGGGTTCTTG----------ACAAGCTCAAGGCCGAGCGTGAGCG---TGGTATCACCATCGATATTGCTCTGTGGAAGTTCGAGACTGAGGAGTACAATGTCACCGTCATTGACGCTCCCGGTCA------CCGTGATTTCATCAAGAACACTGCTTTCTGGTGCGTA--CCTACTT-CGCCATTCCTAT-GCCCGTCAAGCGATCTGAATTCGAACCGATTCGACGC-----------GATATGAATACA--GCCACCTGGC-CCGACG----GCCTACCTA------------CGTCGACCAG-TTC---AAGACAATTT-GGGAGGGTTCGAGA----AACTGACC-GGTC----TCTCATTTTAGGCAACAGATTTCCAGCGAGCACGGTCTTGACAGCAATGGAGTGTAAG-TCTT--------GCCTA-TCCGA----TAATACGCACATTC---CATCTGGCTGACATTT-----------------------------CAATCTCTAT-AGCTACAACGGTACCTCGGAGCTCCAGCTGGAGCGCATGAGCGTCTACTTCAACGAGGCTTCTGGCAACAAGTATGTTCCCCGTGCCGTTCTCGTCGATCTCGAGCCCGGTACCATGGACGCCGTCCGCGCCGGTCCCTTCGGCCAGCTTTTCCGCCCCGACAACTTCGTTTTCGGTCAATC
>Apiospora_jinanensis_SAUCC_DL2000
TCTCCGTTGGTGAACCAGCG-GAGGGATCATTACAGAGTTA-TAC-AACTCCCATACCATCT-GT--GAAC-CTACCCAGTTAT-GCCTCGGCGTAAGCT---CGG----TTGGG------GGCACCCGCA----------------GCTACCCTGTAGC-------------------------------------------TAGC----TACCCTGTA---GC------------TTGCTACCCTGAAG------TTGCGGGCTGCCACA----------------------------------------------TCCAGCCG------------------------------------------------------------------------C-----GGCCCGCCGGCGG-TACGCA-AAACTA-TG-TTTTATTGTATCTTCTGAGCG-TCTTATTTT-AATAAGTTAAAACTTTCAACAACGGATCTCTTGGTTCTGGCATCGATGAAGAACGCAGCGAAATGCGATAAGTAATGTGAATTGCAGAATTCAGTGAATCATCGAATCTTTGAACGCACATTGCGCCCATCAGTATTCTGGTGGGCATGCCTGTTCGAGCGTCATTTCAACCCTTAAGCCTAGCTTAGTGTTGGGAATCTGCTGT--ACTGCAGTTCCTCAAAGACAGTGGCGGAGCGGCGGTAGTCCTCTGAGCGTAGTAA---TTTATT-TCTCGCTTTTGTCAGGCTC-TGTC-CTCCCGCCATAAAACCCCCATCTTTT--AGTGGTTGACCTCGGATCAGGTAGGAATACCCGCTGAAC-TTGCGAGTGAAGCGGGAACAGC-TCAAATTTGAAATCTGGCCCTTGGGTCCGAGTTGTAATTTGCAGAGGATGCTTTTGGTGCGGTGCCTTCCGAGTTCCCTGGAACGGGACGCCTTAGAGGGTGAGAGCCCCGTACGGTTGGCCACCAAGCCTGTGTAAAGCTCCTTCGACGAGTCGAGTAGTTTGGGAATGCTGCTCAAAATGGGAGGTATATTTCTTCTAAAGCTAAATACTGGCCAGAGACCGATAGCGCACAAGTAGAGTGATCGAAAGATGAAAAGCACTTTGAAAAGAGGGTTAAATAGCACGTGAAATTGTTGAAAGGGAAGGATTTATGACCAGACTTTTTCTGGGGGGATCATCCGGTGTTCTCACCGGTGCAC-TTCCCCCAGTGAAGGCCAGCATCGGTTTCTGCCGGGGGATAAAAGCTTCGGGAATGTGGCTCCTTC--GGGAGTGTTATAGCCCGTTGCATAATACCCTGGCGGGGACCGAGGTTCGCGCAT-TGCAAGGATGCTGGCGTAATGGTTATTAATCACCCGTCTTGAAACACGGACCAAGGAGTCG-AACATTTGTGCGAGTGTTTGGGTGTTAAACCCTCACGCGTAATGAAAGTGAACGGAGGTGAGAGCCCCTCGGGGTGCATCATCGACCGATCCTGATGTCTTCGGATGGATTTGAGTAAGAGCATAACTGTTCGGACCCGAAAGATGGTGAACTATGCGTGGATAGGGTGAAGCCAGAGGAAACTCTGGTGGAGGCTCGCAGCGGTTCTGACGTGCAAATCGATCGTCCAATCTGCGCAT-GGGGGCGAAGACTATCGACTGCTCCCATCACCAT--------------------------TTCACGTCCTCGAATCATTCCTCA-----------TACCATCAATAATGATG----GTTGGCA--------------------CTCTTTTTGCCTTCTCGTCCTCTTCACCCCGCCTCGAG-GGTTTA--CCCCTCCAT--TGAGATTTTTCTCACTTTGGAG--GGGCAACTAAACCC---TGTGT------CCCCACTTTCAC-----TG-CACAATTTGACACAAG-----CCCCGCACGG-GCCAAACAT-CCAAGAAATT-TT--------CAATTGAAT--TTGC-AACAT-GAT--TGCTGAC---AACCAATAACAGGAAGCCGCCGAGCTCGGCAA-GGGTTC-------------------------TTTCAAGTATGCGTGGGTTCTTG----------ACAAGCTCAAGGCCGAGCGTGAGCG---TGGTATCACCATCGATATTGCTCTGTGGAAGTTCGAGACTGAGGAGTACAATGTCACCGTCATTGACGCTCCCGGTCA------CCGTGATTTCATCAAGAACACTGCTTTCTGGTGCGTA--CCTACTT-CGCCATTCCTAT-GCCCGTCAAGCGATCTGAATTCGAACCGATTCGACGC-----------GATATGAATACA--GCCACCTGGC-CCGACG----GCCTACCTA------------CGTCGACCAG-TTC---AAGACAATTT-GGGAGGGTTCGAGA----AACTGACC-GGTC----TCTCATTTTAGGCAACAGATTTCCAGCGAGCACGGTCTTGACAGCAATGGAGTGTAAG-TCTT--------GCCTA-TCCGA----TAATACGCACATTC---CATCTGGCTGACATTT-----------------------------CAATCTCTAT-AGCTACAACGGTACCTCGGAGCTCCAGCTGGAGCGCATGAGCGTCTACTTCAACGAGGCTTCTGGCAACAAGTATGTTCCCCGTGCCGTTCTCGTCGATCTCGAGCCCGGTACCATGGACGCCGTCCGCGCCGGTCCCTTCGGCCAGCTTTTCCGCCCCGACAACTTCGTTTTCGGTCAATC
